# Supplementary material for: Crystal Structure of an Ammonia-Permeable Aquaporin
Source: PLoS Biol. 2016 Mar 30;14(3):e1002411. doi: 10.1371/journal.pbio.1002411 (PMC4814140; doi:10.1371/journal.pbio.1002411)
Supplement: S1 Data — (XLSX) [file pbio.1002411.s001.xlsx]

## Sheet: Fig 2A
control liposomes			TIP2;1 pH 5.4			TIP2;1 pH 8
time	Au		time	Au		time	Au
0.0018997	234.11	0	0.00019056	68.213	0	0.00019056	303.12	0
0.0058077	233.87	-0.021838	0.00058256	68.219	0.000735114	0.00058256	303.78	0.0323054
0.0097157	234.32	0.0191083	0.00097456	68.307	0.0115168	0.00097456	302.49	-0.030837
0.013624	235.21	0.100091	0.0013666	68.462	0.0305072	0.0013666	303.18	0.00293686
0.017532	235.43	0.120109	0.0017586	68.511	0.0365107	0.0017586	303.85	0.0357318
0.02144	235.28	0.10646	0.0021506	68.511	0.0365107	0.0021506	304.38	0.061674
0.025348	235.64	0.139217	0.0025426	68.73	0.0633423	0.0025426	305.16	0.0998532
0.029256	235.44	0.121019	0.0029346	69.167	0.116883	0.0029346	306.08	0.144885
0.033164	235.5	0.126479	0.0033266	69.699	0.182063	0.0033266	307.66	0.222222
0.037072	236.27	0.196542	0.0037186	70.22	0.245896	0.0037186	308.94	0.284875
0.04098	236.54	0.22111	0.0041106	70.481	0.277873	0.0041106	309.76	0.325012
0.044888	236.6	0.22657	0.0045026	70.968	0.33754	0.0045026	310.51	0.361723
0.048796	237.12	0.273885	0.0048946	71.318	0.380421	0.0048946	310.87	0.379344
0.052704	237.04	0.266606	0.0052866	71.504	0.40321	0.0052866	311.49	0.409692
0.056612	236.44	0.212011	0.0056786	71.737	0.431757	0.0056786	312.32	0.450318
0.06052	236.96	0.259327	0.0060706	71.988	0.462509	0.0060706	313.21	0.493882
0.064428	237.1	0.272066	0.0064626	72.382	0.510782	0.0064626	313.8	0.522761
0.068336	237.32	0.292084	0.0068546	72.59	0.536266	0.0068546	314.65	0.564366
0.072244	237.78	0.33394	0.0072466	72.92	0.576697	0.0072466	314.97	0.580029
0.076152	237.97	0.351228	0.0076386	73.145	0.604264	0.0076386	314.91	0.577093
0.08006	237.56	0.313922	0.0080306	73.262	0.618598	0.0080306	315.41	0.601566
0.083968	237.8	0.33576	0.0084226	73.416	0.637466	0.0084226	315.32	0.597161
0.087876	237.65	0.322111	0.0088146	73.563	0.655477	0.0088146	315.42	0.602056
0.091784	237.7	0.326661	0.0092066	73.712	0.673732	0.0092066	316.04	0.632403
0.095692	237.73	0.32939	0.0095986	73.839	0.689292	0.0095986	315.82	0.621635
0.0996	237.99	0.353048	0.0099906	73.943	0.702034	0.0099906	316.71	0.665198
0.10351	237.9	0.344859	0.010383	74.034	0.713183	0.010383	316.67	0.66324
0.10742	238.26	0.377616	0.010775	74.107	0.722127	0.010775	316.7	0.664709
0.11132	238.84	0.430391	0.011167	74.11	0.722494	0.011167	317.25	0.69163
0.11523	238.98	0.44313	0.011559	74.18	0.731071	0.011559	318.39	0.74743
0.11914	239.08	0.452229	0.011951	74.39	0.7568	0.011951	318.88	0.771415
0.12305	239.17	0.460419	0.012343	74.554	0.776893	0.012343	317.99	0.727851
0.12696	239.4	0.481347	0.012735	74.654	0.789145	0.012735	318.41	0.748409
0.13086	239.3	0.472247	0.013127	74.715	0.796618	0.013127	318.81	0.767988
0.13477	239.74	0.512284	0.013519	74.733	0.798824	0.013519	319.05	0.779736
0.13868	240.27	0.56051	0.013911	74.93	0.82296	0.013911	319.65	0.809104
0.14259	240.82	0.610555	0.014303	74.985	0.829699	0.014303	320.12	0.83211
0.1465	241.01	0.627843	0.014695	74.962	0.826881	0.014695	320.53	0.852178
0.1504	241.42	0.66515	0.015087	74.939	0.824063	0.015087	320.3	0.84092
0.15431	241.48	0.67061	0.015479	75.074	0.840603	0.015479	320.4	0.845815
0.15822	241.75	0.695177	0.015871	75.117	0.845871	0.015871	320.65	0.858052
0.16213	241.93	0.711556	0.016263	75.122	0.846484	0.016263	320.81	0.865884
0.16604	242.19	0.735214	0.016655	75.217	0.858123	0.016655	320.8	0.865394
0.16994	242.17	0.733394	0.017047	75.239	0.860818	0.017047	320.14	0.833089
0.17385	242.54	0.767061	0.017439	75.129	0.847341	0.017439	320.04	0.828194
0.17776	242.62	0.77434	0.017831	75.2	0.85604	0.017831	320.3	0.84092
0.18167	242.71	0.78253	0.018223	75.213	0.857633	0.018223	320.68	0.85952
0.18558	242.76	0.787079	0.018615	75.183	0.853957	0.018615	320.52	0.851689
0.18948	242.7	0.78162	0.019007	75.332	0.872213	0.019007	319.77	0.814978
0.19339	242.63	0.77525	0.019399	75.345	0.873805	0.019399	320.72	0.861478
0.1973	242.47	0.760692	0.019791	75.5	0.892796	0.019791	321.7	0.909447
0.20121	242.41	0.755232	0.020183	75.485	0.890958	0.020183	321.33	0.891336
0.20512	242.3	0.745223	0.020575	75.382	0.878339	0.020575	321.62	0.905531
0.20902	242.49	0.762511	0.020967	75.54	0.897697	0.020967	322.08	0.928047
0.21293	242.69	0.78071	0.021359	75.643	0.910316	0.021359	322.61	0.953989
0.21684	242.88	0.797998	0.021751	75.641	0.910071	0.021751	323.24	0.984826
0.22075	242.92	0.801638	0.022143	75.724	0.92024	0.022143	323.46	0.995595
0.22466	242.98	0.807097	0.022535	75.861	0.937025	0.022535	323.15	0.980421
0.22856	242.79	0.789809	0.022927	75.928	0.945234	0.022927	323.1	0.977974
0.23247	242.79	0.789809	0.023319	76.007	0.954913	0.023319	322.73	0.959863
0.23638	243.05	0.813467	0.023711	76.167	0.974516	0.023711	322.95	0.970631
0.24029	243.14	0.821656	0.024103	76.149	0.972311	0.024103	323.22	0.983847
0.2442	243.62	0.865332	0.024495	75.991	0.952953	0.024495	323.27	0.986295
0.2481	243.89	0.8899	0.024887	75.933	0.945847	0.024887	322.73	0.959863
0.25201	244.12	0.910828	0.025279	75.997	0.953688	0.025279	322.79	0.9628
0.25592	244.41	0.937216	0.025671	76.098	0.966062	0.025671	323.12	0.978953
0.25983	244.25	0.922657	0.026063	75.961	0.949277	0.026063	323.4	0.992658
0.26374	244.29	0.926297	0.026455	75.85	0.935678	0.026455	323.34	0.989721
0.26764	244.12	0.910828	0.026847	75.927	0.945111	0.026847	322.44	0.945668
0.27155	244.1	0.909008	0.027239	75.882	0.939598	0.027239	322.41	0.9442
0.27546	244.42	0.938126	0.027631	75.959	0.949032	0.027631	322.34	0.940773
0.27937	244.38	0.934486	0.028023	75.911	0.943151	0.028023	322.74	0.960352
0.28328	244.28	0.925387	0.028415	75.907	0.942661	0.028415	323.17	0.9814
0.28718	244.28	0.925387	0.028807	75.872	0.938373	0.028807	323.52	0.998532
0.29109	244.26	0.923567	0.029199	75.975	0.950992	0.029199	323.31	0.988253
0.295	243.98	0.898089	0.029591	76.065	0.962019	0.029591	322.83	0.964758
0.29891	244	0.899909	0.029983	75.993	0.953198	0.029983	322.81	0.963779
0.30282	243.86	0.88717	0.030375	75.878	0.939108	0.030375	322.71	0.958884
0.30672	243.8	0.881711	0.030767	75.951	0.948052	0.030767	322.97	0.97161
0.31063	243.84	0.88535	0.031159	76.049	0.960059	0.031159	323.36	0.9907
0.31454	243.82	0.88353	0.031551	75.997	0.953688	0.031551	323.49	0.997063
0.31845	243.9	0.89081	0.031943	76.015	0.955893	0.031943	323.59	1.00196
0.32236	244.15	0.913558	0.032335	75.975	0.950992	0.032335	323.22	0.983847
0.32626	244.25	0.922657	0.032727	76.004	0.954545	0.032727	323.33	0.989232
0.33017	244.49	0.944495	0.033119	76.009	0.955158	0.033119	322.88	0.967205
0.33408	244.45	0.940855	0.033511	75.904	0.942294	0.033511	323.57	1.00098
0.33799	244.5	0.945405	0.033903	76.001	0.954178	0.033903	323.56	1.00049
0.3419	244.66	0.959964	0.034295	76.061	0.961529	0.034295	323.93	1.0186
0.3458	244.64	0.958144	0.034687	75.993	0.953198	0.034687	323.65	1.00489
0.34971	244.84	0.976342	0.035079	76.058	0.961161	0.035079	323.44	0.994616
0.35362	245.05	0.99545	0.035471	76.17	0.974884	0.035471	323.97	1.02056
0.35753	245	0.990901	0.035863	76.458	1.01017	0.035863	324.45	1.04405
0.36144	245.05	0.99545	0.036255	76.448	1.00894	0.036255	325	1.07097
0.36534	244.97	0.988171	0.036647	76.523	1.01813	0.036647	325.75	1.10768
0.36925	244.96	0.987261	0.037039	76.572	1.02414	0.037039	325.8	1.11013
0.37316	244.73	0.966333	0.037431	76.57	1.02389	0.037431	325.59	1.09985
0.37707	244.59	0.953594	0.037823	76.445	1.00858	0.037823	325.53	1.09692
0.38098	244.69	0.962693	0.038215	76.507	1.01617	0.038215	324.7	1.05629
0.38488	244.53	0.948135	0.038607	76.419	1.00539	0.038607	324.5	1.0465
0.38879	244.66	0.959964	0.038999	76.391	1.00196	0.038999	324.38	1.04063
0.3927	244.77	0.969973	0.039391	76.318	0.993016	0.039391	324.37	1.04014
0.39661	244.81	0.973612	0.039783	76.27	0.987136	0.039783	323.65	1.00489
0.40052	244.69	0.962693	0.040175	76.061	0.961529	0.040175	323.32	0.988742
0.40442	244.67	0.960874	0.040567	76.06	0.961407	0.040567	323.27	0.986295
0.40833	244.57	0.951774	0.040959	76.152	0.972678	0.040959	323.41	0.993147
0.41224	244.6	0.954504	0.041351	76.056	0.960916	0.041351	323.18	0.981889
0.41615	244.76	0.969063	0.041743	75.781	0.927224	0.041743	322.98	0.9721
0.42006	244.82	0.974522	0.042135	75.799	0.929429	0.042135	323.3	0.987763
0.42396	244.96	0.987261	0.042527	75.893	0.940946	0.042527	322.89	0.967695
0.42787	244.79	0.971793	0.042919	75.909	0.942906	0.042919	323.31	0.988253
0.43178	244.83	0.975432	0.043311	76.136	0.970718	0.043311	323.56	1.00049
0.43569	244.91	0.982712	0.043703	76.045	0.959569	0.043703	323.77	1.01077
0.4396	245	0.990901	0.044095	76.087	0.964715	0.044095	324.01	1.02252
0.4435	244.85	0.977252	0.044487	76.357	0.997795	0.044487	324.66	1.05433
0.44741	244.97	0.988171	0.044879	76.251	0.984808	0.044879	324.81	1.06167
0.45132	244.8	0.972702	0.045271	76.35	0.996937	0.045271	324.85	1.06363
0.45523	244.87	0.979072	0.045663	76.381	1.00074	0.045663	324.46	1.04454
0.45914	244.93	0.984531	0.046055	76.398	1.00282	0.046055	324.37	1.04014
0.46304	245.01	0.991811	0.046447	76.415	1.0049	0.046447	324.79	1.0607
0.46695	244.95	0.986351	0.046839	76.41	1.00429	0.046839	324.8	1.06118
0.47086	244.92	0.983621	0.047231	76.396	1.00257	0.047231	324.41	1.04209
0.47477	244.89	0.980892	0.047623	76.308	0.991791	0.047623	324.09	1.02643
0.47868	244.88	0.979982	0.048015	76.366	0.998897	0.048015	324.15	1.02937
0.48258	244.84	0.976342	0.048407	76.391	1.00196	0.048407	324.25	1.03426
0.48649	244.91	0.982712	0.048799	76.279	0.988238	0.048799	324.03	1.02349
0.4904	245.04	0.99454	0.049191	76.361	0.998285	0.049191	324.25	1.03426
0.49431	245.12	1.00182	0.049583	76.414	1.00478	0.049583	324.06	1.02496
0.49822	245.2	1.0091	0.049975	76.383	1.00098	0.049975	324.85	1.06363
0.50212	245.14	1.00364	0.050367	76.435	1.00735	0.050367	325.05	1.07342
0.50603	245.15	1.00455	0.050759	76.398	1.00282	0.050759	324.82	1.06216
0.50994	245.23	1.01183	0.051151	76.393	1.00221	0.051151	324.16	1.02986
0.51385	245.16	1.00546	0.051543	76.334	0.994977	0.051543	324.06	1.02496
0.51776	245.04	0.99454	0.051935	76.361	0.998285	0.051935	324.38	1.04063
0.52166	244.97	0.988171	0.052327	76.325	0.993874	0.052327	325	1.07097
0.52557	244.97	0.988171	0.052719	76.227	0.981867	0.052719	325.1	1.07587
0.52948	245.1	1	0.053111	76.264	0.9864	0.053111	324.49	1.04601
0.53339	245.13	1.00273	0.053503	76.214	0.980274	0.053503	324.21	1.03231
0.5373	245.07	0.99727	0.053895	76.173	0.975251	0.053895	323.79	1.01175
0.5412	244.95	0.986351	0.054287	76.128	0.969738	0.054287	323.13	0.979442
0.54511	244.94	0.985441	0.054679	76.017	0.956138	0.054679	323.32	0.988742
0.54902	244.96	0.987261	0.055071	75.943	0.947072	0.055071	323.11	0.978463
0.55293	244.81	0.973612	0.055463	76.061	0.961529	0.055463	323.19	0.982379
0.55684	244.84	0.976342	0.055855	75.945	0.947317	0.055855	322.87	0.966716
0.56074	245.04	0.99454	0.056247	76.006	0.95479	0.056247	322.08	0.928047
0.56465	245.22	1.01092	0.056639	76.072	0.962877	0.056639	322.97	0.97161
0.56856	245.29	1.01729	0.057031	76.032	0.957976	0.057031	323.56	1.00049
0.57247	245.25	1.01365	0.057423	76.009	0.955158	0.057423	323.88	1.01615
0.57638	245.08	0.99818	0.057815	76.133	0.97035	0.057815	323.54	0.999511
0.58028	245.01	0.991811	0.058207	76.252	0.98493	0.058207	324.51	1.04699
0.58419	245.11	1.00091	0.058599	76.351	0.99706	0.058599	324.97	1.06951
0.5881	245.01	0.991811	0.058991	76.466	1.01115	0.058991	325.26	1.0837
0.59201	245.15	1.00455	0.059383	76.62	1.03002	0.059383	325.46	1.09349
0.59592	245.09	0.99909	0.059775	76.585	1.02573	0.059775	325.02	1.07195
0.59982	244.92	0.983621	0.060167	76.624	1.03051	0.060167	325.6	1.10034
0.60373	245.1	1	0.060559	76.696	1.03933	0.060559	325.85	1.11258
0.60764	244.98	0.989081	0.060951	76.545	1.02083	0.060951	325.38	1.08957
0.61155	245.19	1.00819	0.061343	76.513	1.01691	0.061343	324.89	1.06559
0.61546	245.09	0.99909	0.061735	76.46	1.01041	0.061735	324.64	1.05335
0.61936	245.07	0.99727	0.062127	76.447	1.00882	0.062127	325.09	1.07538
0.62327	245.13	1.00273	0.062519	76.487	1.01372	0.062519	324.84	1.06314
0.62718	245.23	1.01183	0.062911	76.378	1.00037	0.062911	324.62	1.05237
0.63109	245.13	1.00273	0.063303	76.207	0.979417	0.063303	324.35	1.03916
0.635	245.16	1.00546	0.063695	76.227	0.981867	0.063695	324.21	1.03231
0.6389	245.12	1.00182	0.064087	76.208	0.979539	0.064087	325.04	1.07293
0.64281	245.26	1.01456	0.064479	76.154	0.972923	0.064479	324.62	1.05237
0.64672	245.29	1.01729	0.064871	76.101	0.96643	0.064871	324.41	1.04209
0.65063	245.13	1.00273	0.065263	76.128	0.969738	0.065263	324.1	1.02692
0.65454	245.24	1.01274	0.065655	76.193	0.977702	0.065655	324.15	1.02937
0.65844	245.06	0.99636	0.066047	76.262	0.986155	0.066047	324.63	1.05286
0.66235	245.3	1.0182	0.066439	76.271	0.987258	0.066439	324.98	1.07
0.66626	245.42	1.02912	0.066831	76.354	0.997427	0.066831	324.99	1.07048
0.67017	245.3	1.0182	0.067223	76.348	0.996692	0.067223	325.51	1.09594
0.67408	245.15	1.00455	0.067615	76.322	0.993506	0.067615	325.1	1.07587
0.67798	244.86	0.978162	0.068007	76.304	0.991301	0.068007	324.53	1.04797
0.68189	244.87	0.979072	0.068399	76.411	1.00441	0.068399	324.65	1.05384
0.6858	245.03	0.993631	0.068791	76.409	1.00417	0.068791	324.97	1.06951
0.68971	245.16	1.00546	0.069183	76.524	1.01826	0.069183	324.68	1.05531
0.69362	245.2	1.0091	0.069575	76.475	1.01225	0.069575	324.66	1.05433
0.69752	245.29	1.01729	0.069967	76.5	1.01531	0.069967	324.64	1.05335
0.70143	245.32	1.02002	0.070359	76.477	1.0125	0.070359	324.46	1.04454
0.70534	245.16	1.00546	0.070751	76.451	1.00931	0.070751	324.74	1.05825
0.70925	245.08	0.99818	0.071143	76.556	1.02218	0.071143	324.94	1.06804
0.71316	245.02	0.992721	0.071535	76.458	1.01017	0.071535	324.76	1.05923
0.71706	245.14	1.00364	0.071927	76.488	1.01384	0.071927	325.11	1.07636
0.72097	245.12	1.00182	0.072319	76.452	1.00943	0.072319	325.06	1.07391
0.72488	244.9	0.981802	0.072711	76.515	1.01715	0.072711	325.45	1.093
0.72879	244.93	0.984531	0.073103	76.397	1.0027	0.073103	325.2	1.08076
0.7327	244.97	0.988171	0.073495	76.521	1.01789	0.073495	325.76	1.10817
0.7366	244.97	0.988171	0.073887	76.546	1.02095	0.073887	326.22	1.13069
0.74051	245.07	0.99727	0.074279	76.48	1.01286	0.074279	326.52	1.14537
0.74442	245.13	1.00273	0.074671	76.424	1.006	0.074671	326.07	1.12335
0.74833	245.2	1.0091	0.075063	76.666	1.03565	0.075063	325.91	1.11552
0.75224	245.31	1.01911	0.075455	76.712	1.04129	0.075455	326.29	1.13412
0.75614	245.23	1.01183	0.075847	76.63	1.03124	0.075847	325.99	1.11943
0.76005	245.25	1.01365	0.076239	76.561	1.02279	0.076239	325.92	1.11601
0.76396	245.12	1.00182	0.076631	76.513	1.01691	0.076631	325.69	1.10475
0.76787	245.18	1.00728	0.077023	76.435	1.00735	0.077023	325.69	1.10475
0.77178	245.22	1.01092	0.077415	76.403	1.00343	0.077415	325.44	1.09251
0.77568	245.47	1.03367	0.077807	76.305	0.991424	0.077807	324.82	1.06216
0.77959	245.65	1.05005	0.078199	76.315	0.992649	0.078199	324.86	1.06412
0.7835	245.47	1.03367	0.078591	76.416	1.00502	0.078591	324.64	1.05335
0.78741	245.33	1.02093	0.078983	76.223	0.981377	0.078983	324.1	1.02692
0.79132	245.2	1.0091	0.079375	76.257	0.985543	0.079375	324.35	1.03916
0.79522	245.19	1.00819	0.079767	76.248	0.98444	0.079767	324.63	1.05286
0.79913	245.24	1.01274	0.080159	76.281	0.988483	0.080159	324.48	1.04552
0.80304	245.17	1.00637	0.080551	76.3	0.990811	0.080551	324.17	1.03035
0.80695	245.03	0.993631	0.080943	76.338	0.995467	0.080943	324.85	1.06363
0.81086	244.89	0.980892	0.081335	76.454	1.00968	0.081335	325.29	1.08517
0.81476	244.95	0.986351	0.081727	76.46	1.01041	0.081727	325.24	1.08272
0.81867	244.96	0.987261	0.082119	76.616	1.02953	0.082119	325.23	1.08223
0.82258	244.97	0.988171	0.082511	76.648	1.03345	0.082511	325.39	1.09006
0.82649	245.18	1.00728	0.082903	76.61	1.02879	0.082903	325.41	1.09104
0.8304	244.97	0.988171	0.083295	76.549	1.02132	0.083295	325.43	1.09202
0.8343	245.11	1.00091	0.083687	76.332	0.994732	0.083687	325.25	1.08321
0.83821	244.98	0.989081	0.084079	76.437	1.0076	0.084079	325.43	1.09202
0.84212	245.09	0.99909	0.084471	76.4	1.00306	0.084471	325.4	1.09055
0.84603	245.16	1.00546	0.084863	76.423	1.00588	0.084863	324.76	1.05923
0.84994	245.14	1.00364	0.085255	76.431	1.00686	0.085255	325.25	1.08321
0.85384	245.24	1.01274	0.085647	76.414	1.00478	0.085647	325.13	1.07734
0.85775	245.1	1	0.086039	76.363	0.99853	0.086039	324.95	1.06853
0.86166	245.18	1.00728	0.086431	76.334	0.994977	0.086431	325.39	1.09006
0.86557	245.27	1.01547	0.086823	76.291	0.989708	0.086823	324.99	1.07048
0.86948	245.23	1.01183	0.087215	76.314	0.992526	0.087215	324.49	1.04601
0.87338	245.07	0.99727	0.087607	76.484	1.01335	0.087607	325.32	1.08664
0.87729	245.14	1.00364	0.087999	76.554	1.02193	0.087999	324.58	1.05042
0.8812	245.15	1.00455	0.088391	76.446	1.0087	0.088391	324.14	1.02888
0.88511	245.04	0.99454	0.088783	76.386	1.00135	0.088783	324.39	1.04112
0.88902	245.1	1	0.089175	76.413	1.00466	0.089175	324.54	1.04846
0.89292	245.21	1.01001	0.089567	76.449	1.00907	0.089567	324.93	1.06755
0.89683	245.06	0.99636	0.089959	76.581	1.02524	0.089959	324.67	1.05482
0.90074	245.06	0.99636	0.090351	76.44	1.00796	0.090351	324.47	1.04503
0.90465	244.9	0.981802	0.090743	76.287	0.989218	0.090743	324.53	1.04797
0.90856	245.06	0.99636	0.091135	76.247	0.984318	0.091135	323.98	1.02105
0.91246	245.13	1.00273	0.091527	76.242	0.983705	0.091527	324.35	1.03916
0.91637	244.89	0.980892	0.091919	76.259	0.985788	0.091919	324.16	1.02986
0.92028	244.84	0.976342	0.092311	76.19	0.977334	0.092311	323.26	0.985805
0.92419	245	0.990901	0.092703	76.102	0.966552	0.092703	323.54	0.999511
0.9281	244.91	0.982712	0.093095	76.137	0.97084	0.093095	323.58	1.00147
0.932	245.1	1	0.093487	76.205	0.979172	0.093487	323.49	0.997063
0.93591	244.97	0.988171	0.093879	76.103	0.966675	0.093879	323.92	1.01811
0.93982	244.93	0.984531	0.094271	76.147	0.972066	0.094271	324.2	1.03182
0.94373	244.93	0.984531	0.094663	76.288	0.989341	0.094663	323.72	1.00832
0.94764	244.76	0.969063	0.095055	76.284	0.988851	0.095055	322.98	0.9721
0.95154	244.86	0.978162	0.095447	76.236	0.98297	0.095447	323.1	0.977974
0.95545	245.09	0.99909	0.095839	76.282	0.988606	0.095839	323.96	1.02007
0.95936	245.02	0.992721	0.096231	76.32	0.993261	0.096231	324.56	1.04944
0.96327	245	0.990901	0.096623	76.306	0.991546	0.096623	324.61	1.05188
0.96718	245.23	1.01183	0.097015	76.413	1.00466	0.097015	325.28	1.08468
0.97108	245.17	1.00637	0.097407	76.351	0.99706	0.097407	325.34	1.08762
0.97499	245.08	0.99818	0.097799	76.443	1.00833	0.097799	324.63	1.05286
0.9789	245.11	1.00091	0.098191	76.481	1.01299	0.098191	324.6	1.0514
0.98281	245.25	1.01365	0.098583	76.365	0.998775	0.098583	324.5	1.0465
0.98672	245.23	1.01183	0.098975	76.307	0.991669	0.098975	324.82	1.06216
0.99062	245.29	1.01729	0.099367	76.194	0.977824	0.099367	325.3	1.08566
0.99453	245.3	1.0182	0.099759	76.292	0.989831	0.099759	324.5	1.0465
0.99844	245.03	0.993631	0.10015	76.301	0.990934	0.10015	323.64	1.00441
1.0023	245.06	0.99636	0.10054	76.34	0.995712	0.10054	323.79	1.01175
1.0063	245.19	1.00819	0.10093	76.32	0.993261	0.10093	323.3	0.987763
1.0102	245.21	1.01001	0.10133	76.279	0.988238	0.10133	323.88	1.01615
1.0141	245.24	1.01274	0.10172	76.138	0.970963	0.10172	323.69	1.00685
1.018	245.36	1.02366	0.10211	76.193	0.977702	0.10211	324.01	1.02252
1.0219	245.28	1.01638	0.1025	76.152	0.972678	0.1025	323.73	1.00881
1.0258	245.21	1.01001	0.10289	76.145	0.971821	0.10289	323.46	0.995595
1.0297	244.91	0.982712	0.10329	76.254	0.985175	0.10329	324.58	1.05042
1.0336	245	0.990901	0.10368	76.393	1.00221	0.10368	324.39	1.04112
1.0375	244.99	0.989991	0.10407	76.299	0.990689	0.10407	324.52	1.04748
1.0414	244.9	0.981802	0.10446	76.196	0.978069	0.10446	324.5	1.0465
1.0453	244.96	0.987261	0.10485	76.302	0.991056	0.10485	324.42	1.04258
1.0492	244.91	0.982712	0.10525	76.312	0.992281	0.10525	324.61	1.05188
1.0532	244.98	0.989081	0.10564	76.24	0.98346	0.10564	324.83	1.06265
1.0571	245	0.990901	0.10603	76.364	0.998652	0.10603	324.13	1.02839
1.061	244.82	0.974522	0.10642	76.366	0.998897	0.10642	323.31	0.988253
1.0649	245.03	0.993631	0.10681	76.235	0.982847	0.10681	323.94	1.01909
1.0688	245.09	0.99909	0.10721	76.107	0.967165	0.10721	323.45	0.995105
1.0727	244.93	0.984531	0.1076	76.173	0.975251	0.1076	323.58	1.00147
1.0766	245.13	1.00273	0.10799	76.327	0.994119	0.10799	323.65	1.00489
1.0805	245.04	0.99454	0.10838	76.373	0.999755	0.10838	324.07	1.02545
1.0844	245.08	0.99818	0.10877	76.362	0.998407	0.10877	324.51	1.04699
1.0883	245.21	1.01001	0.10917	76.185	0.976721	0.10917	325.24	1.08272
1.0922	245.13	1.00273	0.10956	76.223	0.981377	0.10956	324.9	1.06608
1.0961	245.09	0.99909	0.10995	76.371	0.99951	0.10995	324.03	1.02349
1.1	245.1	1	0.11034	76.415	1.0049	0.11034	323.88	1.01615
1.104	245.27	1.01547	0.11073	76.552	1.02169	0.11073	324.42	1.04258
1.1079	245.13	1.00273	0.11113	76.52	1.01777	0.11113	324.17	1.03035
1.1118	245.05	0.99545	0.11152	76.461	1.01054	0.11152	324.24	1.03377
1.1157	245.07	0.99727	0.11191	76.345	0.996324	0.11191	324.27	1.03524
1.1196	245.11	1.00091	0.1123	76.464	1.0109	0.1123	324.53	1.04797
1.1235	245.02	0.992721	0.11269	76.525	1.01838	0.11269	325.01	1.07146
1.1274	244.87	0.979072	0.11309	76.388	1.00159	0.11309	324.53	1.04797
1.1313	244.92	0.983621	0.11348	76.494	1.01458	0.11348	324.25	1.03426
1.1352	245.09	0.99909	0.11387	76.369	0.999265	0.11387	323.97	1.02056
1.1391	245	0.990901	0.11426	76.388	1.00159	0.11426	324.09	1.02643
1.143	245.08	0.99818	0.11465	76.413	1.00466	0.11465	323.93	1.0186
1.1469	245.12	1.00182	0.11505	76.397	1.0027	0.11505	323.65	1.00489
1.1509	244.97	0.988171	0.11544	76.245	0.984073	0.11544	323.48	0.996574
1.1548	244.94	0.985441	0.11583	76.279	0.988238	0.11583	323.54	0.999511
1.1587	244.9	0.981802	0.11622	76.345	0.996324	0.11622	323.95	1.01958
1.1626	244.92	0.983621	0.11661	76.533	1.01936	0.11661	324.29	1.03622
1.1665	244.77	0.969973	0.11701	76.366	0.998897	0.11701	324	1.02203
1.1704	244.79	0.971793	0.1174	76.359	0.99804	0.1174	324.22	1.03279
1.1743	245.03	0.993631	0.11779	76.237	0.983092	0.11779	324.33	1.03818
1.1782	244.93	0.984531	0.11818	76.442	1.00821	0.11818	323.92	1.01811
1.1821	244.91	0.982712	0.11857	76.452	1.00943	0.11857	324.12	1.0279
1.186	244.75	0.968153	0.11897	76.388	1.00159	0.11897	324.54	1.04846
1.1899	244.92	0.983621	0.11936	76.493	1.01446	0.11936	324.83	1.06265
1.1938	245.1	1	0.11975	76.428	1.00649	0.11975	324.86	1.06412
1.1977	245.07	0.99727	0.12014	76.387	1.00147	0.12014	324.77	1.05972
1.2017	245.06	0.99636	0.12053	76.346	0.996447	0.12053	324.61	1.05188
1.2056	245.01	0.991811	0.12093	76.361	0.998285	0.12093	325.05	1.07342
1.2095	245.07	0.99727	0.12132	76.382	1.00086	0.12132	324.03	1.02349
1.2134	245.05	0.99545	0.12171	76.349	0.996815	0.12171	323.81	1.01273
1.2173	245.06	0.99636	0.1221	76.393	1.00221	0.1221	323.42	0.993637
1.2212	245.29	1.01729	0.12249	76.325	0.993874	0.12249	324.15	1.02937
1.2251	245.33	1.02093	0.12289	76.393	1.00221	0.12289	323.69	1.00685
1.229	245.11	1.00091	0.12328	76.35	0.996937	0.12328	323.79	1.01175
1.2329	245.12	1.00182	0.12367	76.378	1.00037	0.12367	323.51	0.998042
1.2368	244.98	0.989081	0.12406	76.292	0.989831	0.12406	323.46	0.995595
1.2407	244.97	0.988171	0.12445	76.31	0.992036	0.12445	323.84	1.01419
1.2446	245.19	1.00819	0.12485	76.207	0.979417	0.12485	323.44	0.994616
1.2486	245.32	1.02002	0.12524	76.382	1.00086	0.12524	323.58	1.00147
1.2525	245.01	0.991811	0.12563	76.435	1.00735	0.12563	323.86	1.01517
1.2564	245.05	0.99545	0.12602	76.44	1.00796	0.12602	324.07	1.02545
1.2603	245.14	1.00364	0.12641	76.425	1.00613	0.12641	323.78	1.01126
1.2642	245	0.990901	0.12681	76.406	1.0038	0.12681	323.71	1.00783
1.2681	244.88	0.979982	0.1272	76.463	1.01078	0.1272	324.23	1.03328
1.272	245.05	0.99545	0.12759	76.426	1.00625	0.12759	324.11	1.02741
1.2759	244.97	0.988171	0.12798	76.372	0.999632	0.12798	323.93	1.0186
1.2798	245.19	1.00819	0.12837	76.246	0.984195	0.12837	323.27	0.986295
1.2837	245.13	1.00273	0.12877	76.124	0.969248	0.12877	323.49	0.997063
1.2876	245.04	0.99454	0.12916	76.269	0.987013	0.12916	323.71	1.00783
1.2915	245.01	0.991811	0.12955	76.17	0.974884	0.12955	323.44	0.994616
1.2954	244.86	0.978162	0.12994	76.053	0.960549	0.12994	323.34	0.989721
1.2994	244.88	0.979982	0.13033	76.167	0.974516	0.13033	323.4	0.992658
1.3033	245	0.990901	0.13073	76.174	0.975374	0.13073	323.11	0.978463
1.3072	245.03	0.993631	0.13112	76.224	0.9815	0.13112	323.41	0.993147
1.3111	244.87	0.979072	0.13151	76.322	0.993506	0.13151	324.09	1.02643
1.315	244.91	0.982712	0.1319	76.2	0.978559	0.1319	324.03	1.02349
1.3189	244.98	0.989081	0.13229	76.184	0.976599	0.13229	323.55	1
1.3228	245.01	0.991811	0.13269	76.272	0.987381	0.13269	323.58	1.00147
1.3267	245.09	0.99909	0.13308	76.364	0.998652	0.13308	324.3	1.03671
1.3306	245.08	0.99818	0.13347	76.342	0.995957	0.13347	323.5	0.997553
1.3345	244.94	0.985441	0.13386	76.359	0.99804	0.13386	323.77	1.01077
1.3384	244.92	0.983621	0.13425	76.3	0.990811	0.13425	323.46	0.995595
1.3423	244.91	0.982712	0.13465	76.357	0.997795	0.13465	323.26	0.985805
1.3463	245.04	0.99454	0.13504	76.421	1.00564	0.13504	323.53	0.999021
1.3502	245	0.990901	0.13543	76.26	0.98591	0.13543	323.54	0.999511
1.3541	245.1	1	0.13582	76.243	0.983827	0.13582	324.22	1.03279
1.358	244.87	0.979072	0.13621	76.174	0.975374	0.13621	324.47	1.04503
1.3619	245	0.990901	0.13661	76.204	0.979049	0.13661	323.49	0.997063
1.3658	245.14	1.00364	0.137	76.104	0.966797	0.137	323.34	0.989721
1.3697	245.09	0.99909	0.13739	76.208	0.979539	0.13739	323.31	0.988253
1.3736	244.87	0.979072	0.13778	76.254	0.985175	0.13778	323.15	0.980421
1.3775	244.99	0.989991	0.13817	76.234	0.982725	0.13817	322.95	0.970631
1.3814	245.13	1.00273	0.13857	76.214	0.980274	0.13857	323.69	1.00685
1.3853	245.06	0.99636	0.13896	76.341	0.995834	0.13896	323.92	1.01811
1.3892	244.86	0.978162	0.13935	76.326	0.993997	0.13935	323.97	1.02056
1.3931	245.09	0.99909	0.13974	76.433	1.00711	0.13974	323.94	1.01909
1.3971	245.01	0.991811	0.14013	76.358	0.997917	0.14013	323.7	1.00734
1.401	244.95	0.986351	0.14053	76.423	1.00588	0.14053	324.68	1.05531
1.4049	244.9	0.981802	0.14092	76.446	1.0087	0.14092	324.22	1.03279
1.4088	244.93	0.984531	0.14131	76.352	0.997182	0.14131	324.17	1.03035
1.4127	244.75	0.968153	0.1417	76.403	1.00343	0.1417	324.4	1.04161
1.4166	244.91	0.982712	0.14209	76.418	1.00527	0.14209	324.66	1.05433
1.4205	244.95	0.986351	0.14249	76.431	1.00686	0.14249	324.52	1.04748
1.4244	244.81	0.973612	0.14288	76.456	1.00992	0.14288	323.55	1
1.4283	244.82	0.974522	0.14327	76.301	0.990934	0.14327	324.17	1.03035
1.4322	244.97	0.988171	0.14366	76.264	0.9864	0.14366	323.37	0.991189
1.4361	245.06	0.99636	0.14405	76.336	0.995222	0.14405	323.17	0.9814
1.44	244.89	0.980892	0.14445	76.234	0.982725	0.14445	323.31	0.988253
1.444	244.86	0.978162	0.14484	76.266	0.986645	0.14484	322.97	0.97161
1.4479	245.18	1.00728	0.14523	76.147	0.972066	0.14523	323.25	0.985316
1.4518	245.27	1.01547	0.14562	76.206	0.979294	0.14562	323.85	1.01468
1.4557	245.04	0.99454	0.14601	76.254	0.985175	0.14601	323.98	1.02105
1.4596	245.14	1.00364	0.14641	76.364	0.998652	0.14641	323.89	1.01664
1.4635	245.06	0.99636	0.1468	76.472	1.01188	0.1468	324.31	1.0372
1.4674	245.04	0.99454	0.14719	76.515	1.01715	0.14719	324.18	1.03084
1.4713	244.93	0.984531	0.14758	76.525	1.01838	0.14758	324.4	1.04161
1.4752	245.05	0.99545	0.14797	76.562	1.02291	0.14797	324.45	1.04405
1.4791	245.04	0.99454	0.14837	76.657	1.03455	0.14837	324.79	1.0607
1.483	245.21	1.01001	0.14876	76.587	1.02597	0.14876	325.08	1.07489
1.4869	245.11	1.00091	0.14915	76.676	1.03688	0.14915	325.06	1.07391
1.4908	245.08	0.99818	0.14954	76.6	1.02757	0.14954	324.91	1.06657
1.4948	244.93	0.984531	0.14993	76.684	1.03786	0.14993	325.04	1.07293
1.4987	244.97	0.988171	0.15033	76.646	1.0332	0.15033	324.94	1.06804
1.5026	244.94	0.985441	0.15072	76.568	1.02365	0.15072	325.26	1.0837
1.5065	244.96	0.987261	0.15111	76.477	1.0125	0.15111	324.67	1.05482
1.5104	244.98	0.989081	0.1515	76.517	1.0174	0.1515	324.56	1.04944
1.5143	245.03	0.993631	0.15189	76.551	1.02156	0.15189	324.31	1.0372
1.5182	245.01	0.991811	0.15229	76.415	1.0049	0.15229	324.44	1.04356
1.5221	245.15	1.00455	0.15268	76.465	1.01103	0.15268	324.05	1.02447
1.526	245.07	0.99727	0.15307	76.486	1.0136	0.15307	324.27	1.03524
1.5299	244.94	0.985441	0.15346	76.484	1.01335	0.15346	324.48	1.04552
1.5338	244.8	0.972702	0.15385	76.335	0.995099	0.15385	324.2	1.03182
1.5377	244.76	0.969063	0.15425	76.405	1.00368	0.15425	324.55	1.04895
1.5417	244.93	0.984531	0.15464	76.525	1.01838	0.15464	324.45	1.04405
1.5456	244.77	0.969973	0.15503	76.519	1.01764	0.15503	324.57	1.04993
1.5495	244.96	0.987261	0.15542	76.45	1.00919	0.15542	324.08	1.02594
1.5534	244.97	0.988171	0.15581	76.637	1.0321	0.15581	324.6	1.0514
1.5573	244.81	0.973612	0.15621	76.562	1.02291	0.15621	324.61	1.05188
1.5612	244.65	0.959054	0.1566	76.547	1.02107	0.1566	324.36	1.03965
1.5651	244.91	0.982712	0.15699	76.504	1.0158	0.15699	324.34	1.03867
1.569	245	0.990901	0.15738	76.409	1.00417	0.15738	324.46	1.04454
1.5729	244.97	0.988171	0.15777	76.443	1.00833	0.15777	324.76	1.05923
1.5768	245	0.990901	0.15817	76.47	1.01164	0.15817	324.18	1.03084
1.5807	245.11	1.00091	0.15856	76.492	1.01433	0.15856	324.3	1.03671
1.5846	245.08	0.99818	0.15895	76.396	1.00257	0.15895	324.32	1.03769
1.5885	244.95	0.986351	0.15934	76.488	1.01384	0.15934	324.21	1.03231
1.5925	244.98	0.989081	0.15973	76.465	1.01103	0.15973	324.66	1.05433
1.5964	244.96	0.987261	0.16013	76.566	1.0234	0.16013	324.93	1.06755
1.6003	244.92	0.983621	0.16052	76.443	1.00833	0.16052	325.27	1.08419
1.6042	244.9	0.981802	0.16091	76.713	1.04141	0.16091	325.01	1.07146
1.6081	245.05	0.99545	0.1613	76.557	1.0223	0.1613	324.8	1.06118
1.612	244.9	0.981802	0.16169	76.651	1.03382	0.16169	324.55	1.04895
1.6159	245.08	0.99818	0.16209	76.622	1.03026	0.16209	325.12	1.07685
1.6198	245.05	0.99545	0.16248	76.715	1.04166	0.16248	325.71	1.10573
1.6237	244.99	0.989991	0.16287	76.741	1.04484	0.16287	325.29	1.08517
1.6276	244.85	0.977252	0.16326	76.805	1.05268	0.16326	324.92	1.06706
1.6315	244.84	0.976342	0.16365	76.795	1.05146	0.16365	325.15	1.07832
1.6354	244.97	0.988171	0.16405	76.669	1.03602	0.16405	324.93	1.06755
1.6394	245.01	0.991811	0.16444	76.683	1.03774	0.16444	324.85	1.06363
1.6433	245.15	1.00455	0.16483	76.586	1.02585	0.16483	324.06	1.02496
1.6472	245.09	0.99909	0.16522	76.639	1.03235	0.16522	323.61	1.00294
1.6511	244.95	0.986351	0.16561	76.515	1.01715	0.16561	323.96	1.02007
1.655	245.1	1	0.16601	76.538	1.01997	0.16601	324.34	1.03867
1.6589	245.06	0.99636	0.1664	76.477	1.0125	0.1664	323.49	0.997063
1.6628	244.92	0.983621	0.16679	76.484	1.01335	0.16679	323.34	0.989721
1.6667	244.94	0.985441	0.16718	76.42	1.00551	0.16718	323.52	0.998532
1.6706	245.01	0.991811	0.16757	76.469	1.01152	0.16757	323.61	1.00294
1.6745	244.97	0.988171	0.16797	76.553	1.02181	0.16797	323.46	0.995595
1.6784	244.84	0.976342	0.16836	76.482	1.01311	0.16836	323.7	1.00734
1.6823	244.96	0.987261	0.16875	76.4	1.00306	0.16875	324.06	1.02496
1.6862	244.98	0.989081	0.16914	76.424	1.006	0.16914	323.62	1.00343
1.6902	245	0.990901	0.16953	76.399	1.00294	0.16953	323.97	1.02056
1.6941	244.9	0.981802	0.16993	76.431	1.00686	0.16993	324.37	1.04014
1.698	245.04	0.99454	0.17032	76.416	1.00502	0.17032	324.72	1.05727
1.7019	245.07	0.99727	0.17071	76.556	1.02218	0.17071	324.95	1.06853
1.7058	245.13	1.00273	0.1711	76.622	1.03026	0.1711	324.83	1.06265
1.7097	245.11	1.00091	0.17149	76.718	1.04202	0.17149	324.78	1.06021
1.7136	244.83	0.975432	0.17189	76.773	1.04876	0.17189	324.88	1.0651
1.7175	245.03	0.993631	0.17228	76.755	1.04656	0.17228	325.47	1.09398
1.7214	245.22	1.01092	0.17267	76.729	1.04337	0.17267	325.52	1.09643
1.7253	245.17	1.00637	0.17306	76.556	1.02218	0.17306	324.57	1.04993
1.7292	245.11	1.00091	0.17345	76.635	1.03185	0.17345	324.19	1.03133
1.7331	245.11	1.00091	0.17385	76.662	1.03516	0.17385	324.58	1.05042
1.7371	245.06	0.99636	0.17424	76.651	1.03382	0.17424	324.91	1.06657
1.741	245.1	1	0.17463	76.623	1.03038	0.17463	324.55	1.04895
1.7449	245.06	0.99636	0.17502	76.479	1.01274	0.17502	323.9	1.01713
1.7488	244.92	0.983621	0.17541	76.411	1.00441	0.17541	324.25	1.03426
1.7527	245.26	1.01456	0.17581	76.5	1.01531	0.17581	324.43	1.04307
1.7566	245.21	1.01001	0.1762	76.554	1.02193	0.1762	324.36	1.03965
1.7605	244.98	0.989081	0.17659	76.512	1.01679	0.17659	324.15	1.02937
1.7644	244.93	0.984531	0.17698	76.55	1.02144	0.17698	324.7	1.05629
1.7683	244.94	0.985441	0.17737	76.544	1.02071	0.17737	324.52	1.04748
1.7722	244.97	0.988171	0.17777	76.759	1.04705	0.17777	324.84	1.06314
1.7761	245.04	0.99454	0.17816	76.704	1.04031	0.17816	325.08	1.07489
1.78	244.93	0.984531	0.17855	76.658	1.03467	0.17855	324.85	1.06363
1.7839	245.08	0.99818	0.17894	76.709	1.04092	0.17894	324.24	1.03377
1.7879	244.92	0.983621	0.17933	76.487	1.01372	0.17933	324.36	1.03965
1.7918	244.89	0.980892	0.17973	76.476	1.01237	0.17973	324.14	1.02888
1.7957	244.94	0.985441	0.18012	76.478	1.01262	0.18012	324.61	1.05188
1.7996	244.95	0.986351	0.18051	76.229	0.982112	0.18051	324.41	1.04209
1.8035	244.94	0.985441	0.1809	76.394	1.00233	0.1809	324.47	1.04503
1.8074	245.21	1.01001	0.18129	76.494	1.01458	0.18129	324.2	1.03182
1.8113	245.25	1.01365	0.18169	76.396	1.00257	0.18169	324.06	1.02496
1.8152	245.21	1.01001	0.18208	76.411	1.00441	0.18208	323.89	1.01664
1.8191	245.12	1.00182	0.18247	76.477	1.0125	0.18247	324.27	1.03524
1.823	245.02	0.992721	0.18286	76.505	1.01593	0.18286	324.34	1.03867
1.8269	244.95	0.986351	0.18325	76.563	1.02303	0.18325	324.4	1.04161
1.8308	245.01	0.991811	0.18365	76.599	1.02744	0.18365	324.56	1.04944
1.8348	245.05	0.99545	0.18404	76.674	1.03663	0.18404	324.97	1.06951
1.8387	244.97	0.988171	0.18443	76.57	1.02389	0.18443	325.12	1.07685
1.8426	245.16	1.00546	0.18482	76.521	1.01789	0.18482	324.3	1.03671
1.8465	245.11	1.00091	0.18521	76.576	1.02463	0.18521	324.31	1.0372
1.8504	245.16	1.00546	0.18561	76.696	1.03933	0.18561	324.78	1.06021
1.8543	244.97	0.988171	0.186	76.732	1.04374	0.186	325.37	1.08908
1.8582	244.98	0.989081	0.18639	76.644	1.03296	0.18639	325.28	1.08468
1.8621	245.07	0.99727	0.18678	76.707	1.04068	0.18678	324.71	1.05678
1.866	245.04	0.99454	0.18717	76.688	1.03835	0.18717	324.43	1.04307
1.8699	245.07	0.99727	0.18757	76.588	1.0261	0.18757	324.53	1.04797
1.8738	245.18	1.00728	0.18796	76.585	1.02573	0.18796	324.23	1.03328
1.8777	245	0.990901	0.18835	76.519	1.01764	0.18835	324.94	1.06804
1.8816	244.97	0.988171	0.18874	76.559	1.02254	0.18874	324.06	1.02496
1.8856	245.01	0.991811	0.18913	76.43	1.00674	0.18913	323.34	0.989721
1.8895	244.97	0.988171	0.18953	76.395	1.00245	0.18953	324.05	1.02447
1.8934	245.04	0.99454	0.18992	76.376	1.00012	0.18992	323.3	0.987763
1.8973	244.97	0.988171	0.19031	76.493	1.01446	0.19031	323.43	0.994126
1.9012	245.07	0.99727	0.1907	76.544	1.02071	0.1907	323.52	0.998532
1.9051	244.97	0.988171	0.19109	76.471	1.01176	0.19109	323.93	1.0186
1.909	245.14	1.00364	0.19149	76.378	1.00037	0.19149	323.74	1.0093
1.9129	245.14	1.00364	0.19188	76.342	0.995957	0.19188	324.21	1.03231
1.9168	245.06	0.99636	0.19227	76.227	0.981867	0.19227	324.14	1.02888
1.9207	245.05	0.99545	0.19266	76.43	1.00674	0.19266	324.15	1.02937
1.9246	245.06	0.99636	0.19305	76.446	1.0087	0.19305	324.26	1.03475
1.9285	245.02	0.992721	0.19345	76.372	0.999632	0.19345	323.97	1.02056
1.9325	244.83	0.975432	0.19384	76.455	1.0098	0.19384	324.34	1.03867
1.9364	245.02	0.992721	0.19423	76.516	1.01728	0.19423	324.32	1.03769
1.9403	245	0.990901	0.19462	76.589	1.02622	0.19462	324.58	1.05042
1.9442	245.05	0.99545	0.19501	76.491	1.01421	0.19501	324.43	1.04307
1.9481	245.11	1.00091	0.19541	76.427	1.00637	0.19541	324.03	1.02349
1.952	245.12	1.00182	0.1958	76.348	0.996692	0.1958	323.39	0.992168
1.9559	244.89	0.980892	0.19619	76.344	0.996202	0.19619	322.97	0.97161
1.9598	244.83	0.975432	0.19658	76.389	1.00172	0.19658	323.38	0.991679
1.9637	244.98	0.989081	0.19697	76.404	1.00355	0.19697	323.69	1.00685
1.9676	244.89	0.980892	0.19737	76.363	0.99853	0.19737	323.35	0.99021
1.9715	244.92	0.983621	0.19776	76.259	0.985788	0.19776	323.82	1.01322
1.9754	245.19	1.00819	0.19815	76.177	0.975741	0.19815	323.73	1.00881
1.9793	244.93	0.984531	0.19854	76.324	0.993752	0.19854	323.12	0.978953
1.9833	245.04	0.99454	0.19893	76.39	1.00184	0.19893	322.58	0.952521
1.9872	245.14	1.00364	0.19933	76.501	1.01544	0.19933	322.92	0.969163
1.9911	245.19	1.00819	0.19972	76.421	1.00564	0.19972	323.24	0.984826
1.995	244.84	0.976342	0.20011	76.396	1.00257	0.20011	323.38	0.991679
1.9989	244.72	0.965423	0.2005	76.375	1	0.2005	323.55	1

## Sheet: Fig 2B
Inhibition with 1mM HgCl (2mM DTT present)
					1mM
control liposomes				TIP2;1 + mercury			TIP2;1
time	%	norm.		time	%	norm	time	%	norm
0.0048344	92.557	0		0.0048344	188.57	0	0.00096583	633.48	0
0.014605	93.377	0.0833079		0.014605	191.19	0.12341	0.0029178	637.48	0.0469373
0.024376	93.855	0.13187		0.024376	192.68	0.193594	0.0048698	639.55	0.0712274
0.034146	94.259	0.172915		0.034146	193.9	0.25106	0.0068218	645.29	0.138582
0.043917	94.484	0.195774		0.043917	194.97	0.30146	0.0087738	649.09	0.183173
0.053688	94.628	0.210403		0.053688	195.98	0.349034	0.010726	646.95	0.158061
0.063458	94.855	0.233465		0.063458	196.93	0.393782	0.012678	646.84	0.156771
0.073229	95.335	0.282231		0.073229	197.59	0.42487	0.01463	651.63	0.212978
0.083	95.679	0.31718		0.083	198.23	0.455016	0.016582	654.78	0.249941
0.09277	95.999	0.34969		0.09277	198.75	0.47951	0.018534	653.89	0.239498
0.10254	96.353	0.385655		0.10254	199.21	0.501178	0.020486	653.7	0.237268
0.11231	96.742	0.425175		0.11231	199.74	0.526142	0.022438	656.56	0.270828
0.12208	97.057	0.457178		0.12208	200.16	0.545926	0.02439	659.17	0.301455
0.13185	97.233	0.475058		0.13185	200.55	0.564296	0.026342	658.74	0.296409
0.14162	97.475	0.499644		0.14162	201.02	0.586434	0.028294	658.86	0.297817
0.15139	97.825	0.535203		0.15139	201.34	0.601507	0.030246	662.11	0.335954
0.16117	98.178	0.571066		0.16117	201.74	0.620349	0.032198	663.84	0.356254
0.17094	98.434	0.597074		0.17094	202.15	0.639661	0.03415	662.67	0.342525
0.18071	98.696	0.623692		0.18071	202.55	0.658502	0.036102	662.73	0.343229
0.19048	98.845	0.63883		0.19048	202.79	0.669807	0.038054	666.02	0.381835
0.20025	99.034	0.658031		0.20025	203.06	0.682525	0.040006	668.16	0.406947
0.21002	99.247	0.679671		0.21002	203.35	0.696185	0.041958	667.38	0.397794
0.21979	99.422	0.69745		0.21979	203.59	0.707489	0.04391	667.09	0.394391
0.22956	99.621	0.717667		0.22956	203.85	0.719736	0.045862	669.44	0.421967
0.23933	99.777	0.733516		0.23933	204.26	0.739049	0.047814	671.26	0.443323
0.2491	99.939	0.749975		0.2491	204.52	0.751295	0.049766	671.1	0.441446
0.25887	100.04	0.760236		0.25887	204.75	0.762129	0.051718	671.1	0.441446
0.26864	100.14	0.770395		0.26864	204.94	0.771079	0.05367	672.88	0.462333
0.27841	100.3	0.78665		0.27841	205.15	0.78097	0.055622	673.7	0.471955
0.28818	100.34	0.790714		0.28818	205.33	0.789449	0.057574	674.09	0.476531
0.29795	100.44	0.800874		0.29795	205.41	0.793217	0.059526	674.71	0.483807
0.30773	100.49	0.805953		0.30773	205.47	0.796043	0.061478	675.97	0.498592
0.3175	100.66	0.823225		0.3175	205.65	0.804522	0.06343	676.85	0.508918
0.32727	100.7	0.827288		0.32727	205.9	0.816298	0.065382	677.11	0.511969
0.33704	100.72	0.82932		0.33704	205.98	0.820066	0.067334	677.84	0.520535
0.34681	100.8	0.837448		0.34681	206.12	0.82666	0.069286	679.23	0.536846
0.35658	100.82	0.83948		0.35658	206.28	0.834197	0.071238	680.29	0.549284
0.36635	100.93	0.850655		0.36635	206.27	0.833726	0.07319	680.74	0.554565
0.37612	100.92	0.849639		0.37612	206.42	0.840791	0.075142	680.62	0.553157
0.38589	100.99	0.856751		0.38589	206.54	0.846444	0.077094	681.35	0.561723
0.39566	101.08	0.865895		0.39566	206.58	0.848328	0.079046	682.57	0.576038
0.40543	101.14	0.87199		0.40543	206.64	0.851154	0.080998	683.35	0.585191
0.4152	101.15	0.873006		0.4152	206.64	0.851154	0.08295	683.67	0.588946
0.42497	101.18	0.876054		0.42497	206.78	0.857748	0.084902	684.16	0.594696
0.43474	101.24	0.88215		0.43474	206.92	0.864343	0.086854	684.75	0.601619
0.44451	101.26	0.884182		0.44451	206.97	0.866698	0.088806	685.29	0.607956
0.45429	101.25	0.883166		0.45429	207.01	0.868582	0.090758	685.76	0.613471
0.46406	101.34	0.892309		0.46406	207.09	0.87235	0.09271	686.21	0.618751
0.47383	101.37	0.895357		0.47383	207.03	0.869524	0.094662	687.05	0.628608
0.4836	101.3	0.888245		0.4836	207.11	0.873293	0.096614	687.42	0.63295
0.49337	101.36	0.894341		0.49337	207.17	0.876119	0.098566	688.05	0.640343
0.50314	101.36	0.894341		0.50314	207.22	0.878474	0.10052	688.85	0.64973
0.51291	101.4	0.898405		0.51291	207.34	0.884126	0.10247	689.42	0.656419
0.52268	101.4	0.898405		0.52268	207.38	0.88601	0.10442	689.81	0.660995
0.53245	101.45	0.903485		0.53245	207.39	0.886481	0.10637	689.81	0.660995
0.54222	101.47	0.905517		0.54222	207.42	0.887894	0.10833	690.16	0.665102
0.55199	101.54	0.912628		0.55199	207.56	0.894489	0.11028	690.89	0.673668
0.56176	101.53	0.911612		0.56176	207.56	0.894489	0.11223	691.4	0.679653
0.57153	101.54	0.912628		0.57153	207.54	0.893547	0.11418	691.35	0.679066
0.5813	101.57	0.915676		0.5813	207.58	0.895431	0.11613	691.7	0.683173
0.59107	101.56	0.91466		0.59107	207.61	0.896844	0.11809	692.11	0.687984
0.60085	101.54	0.912628		0.60085	207.67	0.89967	0.12004	692.5	0.69256
0.61062	101.63	0.921772		0.61062	207.78	0.904852	0.12199	693.01	0.698545
0.62039	101.66	0.92482		0.62039	207.82	0.906736	0.12394	693.41	0.703239
0.63016	101.55	0.913644		0.63016	207.78	0.904852	0.12589	694.05	0.710749
0.63993	101.65	0.923804		0.63993	207.82	0.906736	0.12785	694.28	0.713448
0.6497	101.63	0.921772		0.6497	207.83	0.907207	0.1298	694.63	0.717555
0.65947	101.61	0.91974		0.65947	207.83	0.907207	0.13175	694.71	0.718493
0.66924	101.7	0.928883		0.66924	207.9	0.910504	0.1337	695.33	0.725769
0.67901	101.74	0.932947		0.67901	208.03	0.916627	0.13565	695.84	0.731753
0.68878	101.71	0.929899		0.68878	207.95	0.912859	0.13761	695.94	0.732927
0.69855	101.76	0.934979		0.69855	207.98	0.914272	0.13956	696.35	0.737738
0.70832	101.67	0.925836		0.70832	208	0.915214	0.14151	696.95	0.744778
0.71809	101.68	0.926852		0.71809	208.05	0.917569	0.14346	696.94	0.744661
0.72786	101.7	0.928883		0.72786	208.08	0.918983	0.14541	697.52	0.751467
0.73763	101.72	0.930915		0.73763	208.06	0.918041	0.14737	697.71	0.753696
0.74741	101.74	0.932947		0.74741	208.08	0.918983	0.14932	698.31	0.760737
0.75718	101.83	0.942091		0.75718	208.16	0.922751	0.15127	698.84	0.766956
0.76695	101.78	0.937011		0.76695	208.17	0.923222	0.15322	698.73	0.765665
0.77672	101.83	0.942091		0.77672	208.23	0.926048	0.15517	699.24	0.77165
0.78649	101.78	0.937011		0.78649	208.23	0.926048	0.15713	699.5	0.774701
0.79626	101.77	0.935995		0.79626	208.21	0.925106	0.15908	699.85	0.778808
0.80603	101.8	0.939043		0.80603	208.27	0.927932	0.16103	699.93	0.779747
0.8158	101.8	0.939043		0.8158	208.21	0.925106	0.16298	700.48	0.7862
0.82557	101.79	0.938027		0.82557	208.21	0.925106	0.16493	700.66	0.788313
0.83534	101.77	0.935995		0.83534	208.26	0.927461	0.16689	701.05	0.792889
0.84511	101.81	0.940059		0.84511	208.27	0.927932	0.16884	701.3	0.795823
0.85488	101.8	0.939043		0.85488	208.34	0.931229	0.17079	702.2	0.806383
0.86465	101.82	0.941075		0.86465	208.33	0.930758	0.17274	702.09	0.805093
0.87442	101.79	0.938027		0.87442	208.32	0.930287	0.17469	702.03	0.804389
0.88419	101.84	0.943107		0.88419	208.33	0.930758	0.17665	702.25	0.80697
0.89397	101.88	0.947171		0.89397	208.3	0.929345	0.1786	703.08	0.81671
0.90374	101.81	0.940059		0.90374	208.37	0.932642	0.18055	702.94	0.815067
0.91351	101.86	0.945139		0.91351	208.42	0.934998	0.1825	703.2	0.818118
0.92328	101.86	0.945139		0.92328	208.43	0.935469	0.18445	703.92	0.826567
0.93305	101.87	0.946155		0.93305	208.39	0.933585	0.18641	703.51	0.821755
0.94282	101.88	0.947171		0.94282	208.46	0.936882	0.18836	703.31	0.819409
0.95259	101.88	0.947171		0.95259	208.46	0.936882	0.19031	703.81	0.825276
0.96236	101.89	0.948187		0.96236	208.46	0.936882	0.19226	704.39	0.832082
0.97213	101.88	0.947171		0.97213	208.47	0.937353	0.19421	704.76	0.836423
0.9819	101.87	0.946155		0.9819	208.56	0.941592	0.19617	704.52	0.833607
0.99167	101.91	0.950218		0.99167	208.51	0.939237	0.19812	704.95	0.838653
1.0014	101.86	0.945139		1.0014	208.49	0.938295	0.20007	705.12	0.840648
1.0112	101.89	0.948187		1.0112	208.5	0.938766	0.20202	705.18	0.841352
1.021	101.95	0.954282		1.021	208.48	0.937824	0.20397	705.01	0.839357
1.0308	101.88	0.947171		1.0308	208.59	0.943005	0.20593	705	0.83924
1.0405	101.96	0.955298		1.0405	208.6	0.943476	0.20788	705.21	0.841704
1.0503	101.92	0.951234		1.0503	208.69	0.947715	0.20983	705.83	0.848979
1.0601	101.91	0.950218		1.0601	208.64	0.94536	0.21178	705.97	0.850622
1.0698	101.97	0.956314		1.0698	208.63	0.944889	0.21373	705.93	0.850153
1.0796	101.92	0.951234		1.0796	208.69	0.947715	0.21569	706.13	0.852499
1.0894	101.96	0.955298		1.0894	208.7	0.948187	0.21764	706.92	0.86177
1.0991	101.96	0.955298		1.0991	208.73	0.9496	0.21959	706.7	0.859188
1.1089	101.97	0.956314		1.1089	208.7	0.948187	0.22154	707.66	0.870453
1.1187	101.94	0.953266		1.1187	208.77	0.951484	0.22349	707.92	0.873504
1.1285	101.94	0.953266		1.1285	208.74	0.950071	0.22545	707.09	0.863764
1.1382	101.93	0.95225		1.1382	208.74	0.950071	0.2274	707.65	0.870336
1.148	101.92	0.951234		1.148	208.78	0.951955	0.22935	707.58	0.869514
1.1578	101.94	0.953266		1.1578	208.89	0.957136	0.2313	707.97	0.874091
1.1675	101.95	0.954282		1.1675	208.87	0.956194	0.23325	708	0.874443
1.1773	101.94	0.953266		1.1773	208.85	0.955252	0.23521	708.55	0.880897
1.1871	101.96	0.955298		1.1871	208.81	0.953368	0.23716	708.69	0.882539
1.1969	102.01	0.960378		1.1969	208.82	0.953839	0.23911	709	0.886177
1.2066	101.94	0.953266		1.2066	208.88	0.956665	0.24106	708.79	0.883713
1.2164	102	0.959362		1.2164	208.82	0.953839	0.24301	708.52	0.880544
1.2262	102.05	0.964442		1.2262	208.85	0.955252	0.24497	708.48	0.880075
1.2359	102.06	0.965458		1.2359	208.86	0.955723	0.24692	708.83	0.884182
1.2457	102.04	0.963426		1.2457	208.85	0.955252	0.24887	709.22	0.888759
1.2555	102.05	0.964442		1.2555	209.02	0.96326	0.25082	709.69	0.894274
1.2653	101.98	0.95733		1.2653	209.05	0.964673	0.25277	709.61	0.893335
1.275	102	0.959362		1.275	208.98	0.961375	0.25473	709.98	0.897677
1.2848	102.01	0.960378		1.2848	208.99	0.961846	0.25668	710.21	0.900375
1.2946	102.04	0.963426		1.2946	208.99	0.961846	0.25863	710.16	0.899789
1.3043	102.04	0.963426		1.3043	209.04	0.964202	0.26058	710.14	0.899554
1.3141	102.02	0.961394		1.3141	209.12	0.96797	0.26253	710.16	0.899789
1.3239	102.07	0.966474		1.3239	209.06	0.965144	0.26449	710.36	0.902136
1.3336	102.07	0.966474		1.3336	209.07	0.965615	0.26644	710.39	0.902488
1.3434	102.08	0.96749		1.3434	209.04	0.964202	0.26839	710.59	0.904835
1.3532	102.02	0.961394		1.3532	208.98	0.961375	0.27034	710.28	0.901197
1.363	102.04	0.963426		1.363	209.01	0.962789	0.27229	710.85	0.907885
1.3727	102.02	0.961394		1.3727	208.94	0.959491	0.27425	711.03	0.909998
1.3825	102.08	0.96749		1.3825	209.01	0.962789	0.2762	710.89	0.908355
1.3923	102	0.959362		1.3923	209.06	0.965144	0.27815	710.55	0.904365
1.402	102.03	0.96241		1.402	209.16	0.969854	0.2801	711.26	0.912697
1.4118	102.04	0.963426		1.4118	209.08	0.966086	0.28205	710.77	0.906947
1.4216	102.05	0.964442		1.4216	209.11	0.967499	0.28401	711.05	0.910232
1.4314	102.01	0.960378		1.4314	209.16	0.969854	0.28596	710.95	0.909059
1.4411	102.12	0.971553		1.4411	209.12	0.96797	0.28791	711.55	0.9161
1.4509	102.01	0.960378		1.4509	209.06	0.965144	0.28986	711.57	0.916334
1.4607	102.11	0.970537		1.4607	209.14	0.968912	0.29181	711.43	0.914691
1.4704	102.06	0.965458		1.4704	209.11	0.967499	0.29377	711.5	0.915513
1.4802	102.08	0.96749		1.4802	209.15	0.969383	0.29572	711.89	0.920089
1.49	102.04	0.963426		1.49	209.08	0.966086	0.29767	712.01	0.921497
1.4997	102.08	0.96749		1.4997	209.15	0.969383	0.29962	711.96	0.920911
1.5095	102.07	0.966474		1.5095	209.14	0.968912	0.30157	712.07	0.922201
1.5193	102.02	0.961394		1.5193	209.11	0.967499	0.30353	711.9	0.920207
1.5291	102.12	0.971553		1.5291	209.09	0.966557	0.30548	712.59	0.928303
1.5388	102.07	0.966474		1.5388	209.15	0.969383	0.30743	711.74	0.918329
1.5486	102.1	0.969521		1.5486	209.22	0.97268	0.30938	711.63	0.917038
1.5584	102.12	0.971553		1.5584	209.22	0.97268	0.31133	711.94	0.920676
1.5681	102.15	0.974601		1.5681	209.12	0.96797	0.31329	712.34	0.92537
1.5779	102.13	0.972569		1.5779	209.16	0.969854	0.31524	712.19	0.923609
1.5877	102.09	0.968506		1.5877	209.19	0.971267	0.31719	712.76	0.930298
1.5975	102.11	0.970537		1.5975	209.25	0.974093	0.31914	713.04	0.933584
1.6072	102.12	0.971553		1.6072	209.28	0.975506	0.32109	713.41	0.937925
1.617	102.14	0.973585		1.617	209.34	0.978333	0.32305	713.31	0.936752
1.6268	102.13	0.972569		1.6268	209.26	0.974564	0.325	712.98	0.93288
1.6365	102.17	0.976633		1.6365	209.25	0.974093	0.32695	713.26	0.936165
1.6463	102.18	0.977649		1.6463	209.27	0.975035	0.3289	712.72	0.929829
1.6561	102.14	0.973585		1.6561	209.26	0.974564	0.33085	712.72	0.929829
1.6658	102.11	0.970537		1.6658	209.31	0.976919	0.33281	713.4	0.937808
1.6756	102.12	0.971553		1.6756	209.3	0.976448	0.33476	713.3	0.936635
1.6854	102.12	0.971553		1.6854	209.28	0.975506	0.33671	713.47	0.938629
1.6952	102.16	0.975617		1.6952	209.31	0.976919	0.33866	713.77	0.94215
1.7049	102.1	0.969521		1.7049	209.33	0.977862	0.34061	713.73	0.94168
1.7147	102.14	0.973585		1.7147	209.3	0.976448	0.34257	713.48	0.938747
1.7245	102.15	0.974601		1.7245	209.29	0.975977	0.34452	713.31	0.936752
1.7342	102.13	0.972569		1.7342	209.34	0.978333	0.34647	713.55	0.939568
1.744	102.17	0.976633		1.744	209.34	0.978333	0.34842	713.61	0.940272
1.7538	102.19	0.978665		1.7538	209.29	0.975977	0.35037	713.88	0.943441
1.7636	102.15	0.974601		1.7636	209.34	0.978333	0.35233	714.2	0.947195
1.7733	102.09	0.968506		1.7733	209.4	0.981159	0.35428	713.81	0.942619
1.7831	102.1	0.969521		1.7831	209.37	0.979746	0.35623	714.14	0.946491
1.7929	102.1	0.969521		1.7929	209.38	0.980217	0.35818	714.08	0.945787
1.8026	102.14	0.973585		1.8026	209.35	0.978804	0.36013	713.92	0.94391
1.8124	102.22	0.981713		1.8124	209.3	0.976448	0.36209	714.58	0.951655
1.8222	102.19	0.978665		1.8222	209.3	0.976448	0.36404	714.2	0.947195
1.8319	102.19	0.978665		1.8319	209.38	0.980217	0.36599	714.31	0.948486
1.8417	102.23	0.982729		1.8417	209.42	0.982101	0.36794	714.46	0.950246
1.8515	102.17	0.976633		1.8515	209.35	0.978804	0.36989	714.51	0.950833
1.8613	102.18	0.977649		1.8613	209.41	0.98163	0.37185	714.82	0.954471
1.871	102.23	0.982729		1.871	209.45	0.983514	0.3738	714.75	0.953649
1.8808	102.18	0.977649		1.8808	209.4	0.981159	0.37575	714.35	0.948956
1.8906	102.25	0.984761		1.8906	209.37	0.979746	0.3777	714.5	0.950716
1.9003	102.23	0.982729		1.9003	209.37	0.979746	0.37965	714.58	0.951655
1.9101	102.22	0.981713		1.9101	209.43	0.982572	0.38161	714.79	0.954119
1.9199	102.19	0.978665		1.9199	209.47	0.984456	0.38356	714.7	0.953063
1.9297	102.19	0.978665		1.9297	209.47	0.984456	0.38551	714.8	0.954236
1.9394	102.26	0.985777		1.9394	209.51	0.98634	0.38746	714.78	0.954001
1.9492	102.17	0.976633		1.9492	209.46	0.983985	0.38941	714.92	0.955644
1.959	102.2	0.979681		1.959	209.5	0.985869	0.39137	715.63	0.963976
1.9687	102.2	0.979681		1.9687	209.5	0.985869	0.39332	715.55	0.963037
1.9785	102.22	0.981713		1.9785	209.52	0.986811	0.39527	715.07	0.957404
1.9883	102.18	0.977649		1.9883	209.52	0.986811	0.39722	714.91	0.955527
1.9981	102.24	0.983745		1.9981	209.56	0.988695	0.39917	715.3	0.960103
2.0078	102.27	0.986793		2.0078	209.53	0.987282	0.40113	715.73	0.965149
2.0176	102.2	0.979681		2.0176	209.55	0.988224	0.40308	715.22	0.959165
2.0274	102.23	0.982729		2.0274	209.55	0.988224	0.40503	715.5	0.96245
2.0371	102.3	0.98984		2.0371	209.57	0.989166	0.40698	715.52	0.962685
2.0469	102.21	0.980697		2.0469	209.54	0.987753	0.40893	715.24	0.959399
2.0567	102.21	0.980697		2.0567	209.55	0.988224	0.41089	715.38	0.961042
2.0664	102.2	0.979681		2.0664	209.63	0.991992	0.41284	715.77	0.965618
2.0762	102.2	0.979681		2.0762	209.61	0.99105	0.41479	715.76	0.965501
2.086	102.21	0.980697		2.086	209.62	0.991521	0.41674	716.06	0.969021
2.0958	102.31	0.990856		2.0958	209.56	0.988695	0.41869	715.93	0.967496
2.1055	102.25	0.984761		2.1055	209.63	0.991992	0.42065	715.71	0.964914
2.1153	102.22	0.981713		2.1153	209.63	0.991992	0.4226	715.43	0.961629
2.1251	102.24	0.983745		2.1251	209.57	0.989166	0.42455	715.66	0.964328
2.1348	102.28	0.987809		2.1348	209.58	0.989637	0.4265	716.07	0.969139
2.1446	102.24	0.983745		2.1446	209.57	0.989166	0.42845	715.84	0.96644
2.1544	102.2	0.979681		2.1544	209.59	0.990108	0.43041	715.73	0.965149
2.1642	102.24	0.983745		2.1642	209.56	0.988695	0.43236	715.31	0.960221
2.1739	102.28	0.987809		2.1739	209.67	0.993877	0.43431	715.58	0.963389
2.1837	102.22	0.981713		2.1837	209.66	0.993406	0.43626	715.91	0.967261
2.1935	102.25	0.984761		2.1935	209.71	0.995761	0.43821	716.12	0.969725
2.2032	102.26	0.985777		2.2032	209.69	0.994819	0.44017	716.09	0.969373
2.213	102.26	0.985777		2.213	209.62	0.991521	0.44212	715.95	0.967731
2.2228	102.28	0.987809		2.2228	209.71	0.995761	0.44407	716.16	0.970195
2.2325	102.29	0.988825		2.2325	209.74	0.997174	0.44602	716.04	0.968787
2.2423	102.29	0.988825		2.2423	209.78	0.999058	0.44797	716.2	0.970664
2.2521	102.27	0.986793		2.2521	209.64	0.992463	0.44993	716.39	0.972894
2.2619	102.31	0.990856		2.2619	209.68	0.994348	0.45188	716.33	0.97219
2.2716	102.28	0.987809		2.2716	209.69	0.994819	0.45383	716.69	0.976414
2.2814	102.34	0.993904		2.2814	209.68	0.994348	0.45578	716.45	0.973598
2.2912	102.3	0.98984		2.2912	209.71	0.995761	0.45773	716.3	0.971838
2.3009	102.27	0.986793		2.3009	209.76	0.998116	0.45969	716.37	0.972659
2.3107	102.3	0.98984		2.3107	209.72	0.996232	0.46164	716.66	0.976062
2.3205	102.31	0.990856		2.3205	209.75	0.997645	0.46359	716.48	0.97395
2.3303	102.31	0.990856		2.3303	209.77	0.998587	0.46554	716.15	0.970077
2.34	102.3	0.98984		2.34	209.67	0.993877	0.46749	716.12	0.969725
2.3498	102.32	0.991872		2.3498	209.69	0.994819	0.46945	716.19	0.970547
2.3596	102.38	0.997968		2.3596	209.67	0.993877	0.4714	716.36	0.972542
2.3693	102.32	0.991872		2.3693	209.74	0.997174	0.47335	716.12	0.969725
2.3791	102.38	0.997968		2.3791	209.68	0.994348	0.4753	716.42	0.973246
2.3889	102.34	0.993904		2.3889	209.69	0.994819	0.47725	716.73	0.976883
2.3986	102.33	0.992888		2.3986	209.74	0.997174	0.47921	716.92	0.979113
2.4084	102.41	1.00102		2.4084	209.8	1	0.48116	716.71	0.976649
2.4182	102.42	1.00203		2.4182	209.72	0.996232	0.48311	716.88	0.978644
2.428	102.39	0.998984		2.428	209.82	1.00094	0.48506	716.89	0.978761
2.4377	102.36	0.995936		2.4377	209.74	0.997174	0.48701	716.82	0.977939
2.4475	102.44	1.00406		2.4475	209.74	0.997174	0.48897	716.89	0.978761
2.4573	102.35	0.99492		2.4573	209.71	0.995761	0.49092	716.74	0.977001
2.467	102.37	0.996952		2.467	209.77	0.998587	0.49287	717.39	0.984628
2.4768	102.35	0.99492		2.4768	209.91	1.00518	0.49482	716.84	0.978174
2.4866	102.36	0.995936		2.4866	209.84	1.00188	0.49677	716.96	0.979582
2.4964	102.36	0.995936		2.4964	209.82	1.00094	0.49873	716.51	0.974302
2.5061	102.34	0.993904		2.5061	209.81	1.00047	0.50068	716.39	0.972894
2.5159	102.33	0.992888		2.5159	209.81	1.00047	0.50263	716.9	0.978878
2.5257	102.4	1		2.5257	209.81	1.00047	0.50458	717.32	0.983807
2.5354	102.33	0.992888		2.5354	209.79	0.999529	0.50653	717.14	0.981694
2.5452	102.33	0.992888		2.5452	209.8	1	0.50849	717.23	0.982751
2.555	102.34	0.993904		2.555	209.8	1	0.51044	717.5	0.985919
2.5647	102.35	0.99492		2.5647	209.81	1.00047	0.51239	716.88	0.978644
2.5745	102.4	1		2.5745	209.81	1.00047	0.51434	717.65	0.987679
2.5843	102.35	0.99492		2.5843	209.84	1.00188	0.51629	717.33	0.983924
2.5941	102.38	0.997968		2.5941	209.87	1.0033	0.51825	717.5	0.985919
2.6038	102.38	0.997968		2.6038	209.8	1	0.5202	717.73	0.988618
2.6136	102.35	0.99492		2.6136	209.94	1.00659	0.52215	717.32	0.983807
2.6234	102.39	0.998984		2.6234	209.88	1.00377	0.5241	717.11	0.981342
2.6331	102.37	0.996952		2.6331	209.91	1.00518	0.52605	717.04	0.980521
2.6429	102.38	0.997968		2.6429	209.84	1.00188	0.52801	717.44	0.985215
2.6527	102.33	0.992888		2.6527	209.88	1.00377	0.52996	717.81	0.989556
2.6625	102.42	1.00203		2.6625	209.89	1.00424	0.53191	717.7	0.988266
2.6722	102.35	0.99492		2.6722	209.93	1.00612	0.53386	717.55	0.986506
2.682	102.34	0.993904		2.682	209.89	1.00424	0.53581	717.77	0.989087
2.6918	102.43	1.00305		2.6918	209.9	1.00471	0.53777	718.1	0.992959
2.7015	102.39	0.998984		2.7015	209.98	1.00848	0.53972	717.81	0.989556
2.7113	102.39	0.998984		2.7113	209.88	1.00377	0.54167	717.92	0.990847
2.7211	102.43	1.00305		2.7211	209.92	1.00565	0.54362	717.32	0.983807
2.7309	102.38	0.997968		2.7309	209.83	1.00141	0.54557	717.4	0.984745
2.7406	102.4	1		2.7406	209.93	1.00612	0.54753	717.93	0.990965
2.7504	102.36	0.995936		2.7504	209.93	1.00612	0.54948	718.09	0.992842
2.7602	102.43	1.00305		2.7602	209.91	1.00518	0.55143	717.82	0.989674
2.7699	102.35	0.99492		2.7699	209.96	1.00754	0.55338	717.41	0.984863
2.7797	102.42	1.00203		2.7797	209.96	1.00754	0.55533	717.25	0.982985
2.7895	102.44	1.00406		2.7895	210.03	1.01083	0.55729	717.96	0.991317
2.7992	102.43	1.00305		2.7992	209.96	1.00754	0.55924	717.75	0.988852
2.809	102.47	1.00711		2.809	209.97	1.00801	0.56119	718.01	0.991903
2.8188	102.34	0.993904		2.8188	210.01	1.00989	0.56314	718.12	0.993194
2.8286	102.38	0.997968		2.8286	210.09	1.01366	0.56509	717.59	0.986975
2.8383	102.4	1		2.8383	209.98	1.00848	0.56705	717.38	0.984511
2.8481	102.41	1.00102		2.8481	209.94	1.00659	0.569	717.61	0.98721
2.8579	102.45	1.00508		2.8579	209.96	1.00754	0.57095	717.69	0.988148
2.8676	102.43	1.00305		2.8676	209.93	1.00612	0.5729	717.86	0.990143
2.8774	102.48	1.00813		2.8774	210	1.00942	0.57485	718.01	0.991903
2.8872	102.42	1.00203		2.8872	210.02	1.01036	0.57681	718.02	0.992021
2.897	102.47	1.00711		2.897	209.98	1.00848	0.57876	718.1	0.992959
2.9067	102.48	1.00813		2.9067	210.04	1.0113	0.58071	718.16	0.993663
2.9165	102.5	1.01016		2.9165	209.94	1.00659	0.58266	717.98	0.991551
2.9263	102.47	1.00711		2.9263	210.03	1.01083	0.58461	718.07	0.992607
2.936	102.45	1.00508		2.936	209.99	1.00895	0.58657	718.44	0.996949
2.9458	102.4	1		2.9458	209.98	1.00848	0.58852	717.57	0.98674
2.9556	102.49	1.00914		2.9556	209.94	1.00659	0.59047	718.02	0.992021
2.9653	102.41	1.00102		2.9653	209.96	1.00754	0.59242	717.85	0.990026
2.9751	102.42	1.00203		2.9751	209.98	1.00848	0.59437	718.13	0.993311
2.9849	102.43	1.00305		2.9849	209.99	1.00895	0.59633	718.05	0.992373
2.9947	102.49	1.00914		2.9947	209.96	1.00754	0.59828	718.4	0.99648
3.0044	102.49	1.00914		3.0044	209.94	1.00659	0.60023	718.08	0.992725
3.0142	102.41	1.00102		3.0142	209.97	1.00801	0.60218	718.29	0.995189
3.024	102.47	1.00711		3.024	210.1	1.01413	0.60413	718.25	0.99472
3.0337	102.47	1.00711		3.0337	210	1.00942	0.60609	718.71	1.00012
3.0435	102.48	1.00813		3.0435	210.03	1.01083	0.60804	718.07	0.992607
3.0533	102.44	1.00406		3.0533	210.01	1.00989	0.60999	717.73	0.988618
3.0631	102.44	1.00406		3.0631	210.07	1.01272	0.61194	718.18	0.993898
3.0728	102.41	1.00102		3.0728	210.04	1.0113	0.61389	718.23	0.994485
3.0826	102.49	1.00914		3.0826	210.02	1.01036	0.61585	718.1	0.992959
3.0924	102.5	1.01016		3.0924	210.07	1.01272	0.6178	718.2	0.994133
3.1021	102.53	1.01321		3.1021	210.14	1.01602	0.61975	718.39	0.996362
3.1119	102.49	1.00914		3.1119	210.01	1.00989	0.6217	718.06	0.99249
3.1217	102.43	1.00305		3.1217	210.02	1.01036	0.62365	718.1	0.992959
3.1314	102.48	1.00813		3.1314	210.11	1.0146	0.62561	717.85	0.990026
3.1412	102.45	1.00508		3.1412	210.06	1.01225	0.62756	717.74	0.988735
3.151	102.45	1.00508		3.151	210.05	1.01178	0.62951	717.94	0.991082
3.1608	102.48	1.00813		3.1608	210.11	1.0146	0.63146	718.26	0.994837
3.1705	102.39	0.998984		3.1705	210.06	1.01225	0.63341	718.42	0.996714
3.1803	102.46	1.0061		3.1803	210.05	1.01178	0.63537	718.66	0.999531
3.1901	102.45	1.00508		3.1901	210.09	1.01366	0.63732	718.55	0.99824
3.1998	102.45	1.00508		3.1998	210.06	1.01225	0.63927	718.16	0.993663
3.2096	102.46	1.0061		3.2096	210.04	1.0113	0.64122	718.38	0.996245
3.2194	102.41	1.00102		3.2194	210.16	1.01696	0.64317	719.04	1.00399
3.2292	102.48	1.00813		3.2292	210.08	1.01319	0.64513	718.3	0.995306
3.2389	102.44	1.00406		3.2389	210.17	1.01743	0.64708	718.17	0.993781
3.2487	102.47	1.00711		3.2487	210.06	1.01225	0.64903	718.48	0.997418
3.2585	102.42	1.00203		3.2585	210.07	1.01272	0.65098	718.93	1.0027
3.2682	102.44	1.00406		3.2682	210.09	1.01366	0.65293	718.56	0.998357
3.278	102.5	1.01016		3.278	210.12	1.01507	0.65489	718.29	0.995189
3.2878	102.44	1.00406		3.2878	210.14	1.01602	0.65684	718.44	0.996949
3.2975	102.49	1.00914		3.2975	210.11	1.0146	0.65879	718.56	0.998357
3.3073	102.49	1.00914		3.3073	210.08	1.01319	0.66074	718.62	0.999061
3.3171	102.5	1.01016		3.3171	210.09	1.01366	0.66269	718.54	0.998123
3.3269	102.47	1.00711		3.3269	210.15	1.01649	0.66465	718.17	0.993781
3.3366	102.5	1.01016		3.3366	210.15	1.01649	0.6666	718.32	0.995541
3.3464	102.46	1.0061		3.3464	210.1	1.01413	0.66855	718.62	0.999061
3.3562	102.47	1.00711		3.3562	210.11	1.0146	0.6705	718.6	0.998827
3.3659	102.49	1.00914		3.3659	210.19	1.01837	0.67245	718.87	1.00199
3.3757	102.49	1.00914		3.3757	210.12	1.01507	0.67441	718.55	0.99824
3.3855	102.49	1.00914		3.3855	210.15	1.01649	0.67636	718.21	0.99425
3.3953	102.5	1.01016		3.3953	210.12	1.01507	0.67831	718.54	0.998123
3.405	102.5	1.01016		3.405	210.16	1.01696	0.68026	718.83	1.00153
3.4148	102.5	1.01016		3.4148	210.17	1.01743	0.68221	718.79	1.00106
3.4246	102.45	1.00508		3.4246	210.17	1.01743	0.68417	718.48	0.997418
3.4343	102.46	1.0061		3.4343	210.17	1.01743	0.68612	718.84	1.00164
3.4441	102.48	1.00813		3.4441	210.13	1.01554	0.68807	718.52	0.997888
3.4539	102.48	1.00813		3.4539	210.06	1.01225	0.69002	718.29	0.995189
3.4637	102.52	1.01219		3.4637	210.15	1.01649	0.69197	718.92	1.00258
3.4734	102.48	1.00813		3.4734	210.12	1.01507	0.69393	718.95	1.00293
3.4832	102.48	1.00813		3.4832	210.14	1.01602	0.69588	718.97	1.00317
3.493	102.47	1.00711		3.493	210.14	1.01602	0.69783	719.2	1.00587
3.5027	102.52	1.01219		3.5027	210.24	1.02073	0.69978	719.02	1.00375
3.5125	102.49	1.00914		3.5125	210.15	1.01649	0.70173	719.07	1.00434
3.5223	102.47	1.00711		3.5223	210.2	1.01884	0.70369	718.91	1.00246
3.532	102.52	1.01219		3.532	210.19	1.01837	0.70564	719.11	1.00481
3.5418	102.42	1.00203		3.5418	210.21	1.01931	0.70759	718.58	0.998592
3.5516	102.49	1.00914		3.5516	210.16	1.01696	0.70954	718.6	0.998827
3.5614	102.44	1.00406		3.5614	210.1	1.01413	0.71149	719.18	1.00563
3.5711	102.41	1.00102		3.5711	210.09	1.01366	0.71345	718.98	1.00329
3.5809	102.49	1.00914		3.5809	210.17	1.01743	0.7154	719.23	1.00622
3.5907	102.48	1.00813		3.5907	210.1	1.01413	0.71735	718.94	1.00282
3.6004	102.55	1.01524		3.6004	210.12	1.01507	0.7193	718.72	1.00023
3.6102	102.53	1.01321		3.6102	210.1	1.01413	0.72125	718.84	1.00164
3.62	102.47	1.00711		3.62	210.11	1.0146	0.72321	718.7	1
3.6298	102.47	1.00711		3.6298	210.21	1.01931	0.72516	718.89	1.00223
3.6395	102.48	1.00813		3.6395	210.27	1.02214	0.72711	718.53	0.998005
3.6493	102.48	1.00813		3.6493	210.25	1.0212	0.72906	718.57	0.998475
3.6591	102.46	1.0061		3.6591	210.23	1.02025	0.73101	719.66	1.01126
3.6688	102.44	1.00406		3.6688	210.17	1.01743	0.73297	718.9	1.00235
3.6786	102.51	1.01118		3.6786	210.17	1.01743	0.73492	718.98	1.00329
3.6884	102.5	1.01016		3.6884	210.16	1.01696	0.73687	718.68	0.999765
3.6981	102.58	1.01829		3.6981	210.19	1.01837	0.73882	718.92	1.00258
3.7079	102.55	1.01524		3.7079	210.22	1.01978	0.74077	719.32	1.00728
3.7177	102.52	1.01219		3.7177	210.25	1.0212	0.74273	719.53	1.00974
3.7275	102.47	1.00711		3.7275	210.26	1.02167	0.74468	719.57	1.01021
3.7372	102.49	1.00914		3.7372	210.22	1.01978	0.74663	719.41	1.00833
3.747	102.57	1.01727		3.747	210.22	1.01978	0.74858	718.94	1.00282
3.7568	102.55	1.01524		3.7568	210.29	1.02308	0.75053	719.32	1.00728
3.7665	102.51	1.01118		3.7665	210.22	1.01978	0.75249	719.16	1.0054
3.7763	102.53	1.01321		3.7763	210.15	1.01649	0.75444	718.91	1.00246
3.7861	102.52	1.01219		3.7861	210.2	1.01884	0.75639	718.93	1.0027
3.7959	102.62	1.02235		3.7959	210.28	1.02261	0.75834	719.09	1.00458
3.8056	102.54	1.01422		3.8056	210.27	1.02214	0.76029	718.97	1.00317
3.8154	102.54	1.01422		3.8154	210.28	1.02261	0.76225	718.76	1.0007
3.8252	102.53	1.01321		3.8252	210.32	1.02449	0.7642	718.95	1.00293
3.8349	102.49	1.00914		3.8349	210.33	1.02496	0.76615	719.01	1.00364
3.8447	102.5	1.01016		3.8447	210.38	1.02732	0.7681	719.17	1.00552
3.8545	102.55	1.01524		3.8545	210.22	1.01978	0.77005	719.44	1.00868
3.8642	102.56	1.01626		3.8642	210.36	1.02638	0.77201	719.42	1.00845
3.874	102.49	1.00914		3.874	210.33	1.02496	0.77396	718.64	0.999296
3.8838	102.53	1.01321		3.8838	210.34	1.02544	0.77591	719.62	1.0108
3.8936	102.56	1.01626		3.8936	210.28	1.02261	0.77786	719.32	1.00728
3.9033	102.6	1.02032		3.9033	210.34	1.02544	0.77981	719.26	1.00657
3.9131	102.57	1.01727		3.9131	210.28	1.02261	0.78177	719.52	1.00962
3.9229	102.62	1.02235		3.9229	210.32	1.02449	0.78372	719.77	1.01256
3.9326	102.54	1.01422		3.9326	210.33	1.02496	0.78567	719.5	1.00939
3.9424	102.6	1.02032		3.9424	210.31	1.02402	0.78762	719.42	1.00845
3.9522	102.6	1.02032		3.9522	210.38	1.02732	0.78957	719.07	1.00434
3.962	102.58	1.01829		3.962	210.35	1.02591	0.79153	718.72	1.00023
3.9717	102.58	1.01829		3.9717	210.28	1.02261	0.79348	718.94	1.00282
3.9815	102.54	1.01422		3.9815	210.35	1.02591	0.79543	718.97	1.00317
3.9913	102.55	1.01524		3.9913	210.39	1.02779	0.79738	719.16	1.0054
4.001	102.56	1.01626		4.001	210.32	1.02449	0.79933	719.1	1.00469
4.0108	102.59	1.0193		4.0108	210.3	1.02355	0.80129	719.49	1.00927
4.0206	102.6	1.02032		4.0206	210.36	1.02638	0.80324	719.23	1.00622
4.0303	102.56	1.01626		4.0303	210.39	1.02779	0.80519	719.45	1.0088
4.0401	102.59	1.0193		4.0401	210.4	1.02826	0.80714	719.33	1.00739
4.0499	102.56	1.01626		4.0499	210.39	1.02779	0.80909	719.49	1.00927
4.0597	102.61	1.02133		4.0597	210.33	1.02496	0.81105	719.33	1.00739
4.0694	102.55	1.01524		4.0694	210.32	1.02449	0.813	718.97	1.00317
4.0792	102.6	1.02032		4.0792	210.37	1.02685	0.81495	719.3	1.00704
4.089	102.61	1.02133		4.089	210.39	1.02779	0.8169	719.18	1.00563
4.0987	102.59	1.0193		4.0987	210.34	1.02544	0.81885	719.01	1.00364
4.1085	102.55	1.01524		4.1085	210.43	1.02967	0.82081	719.5	1.00939
4.1183	102.57	1.01727		4.1183	210.4	1.02826	0.82276	719.05	1.00411
4.1281	102.61	1.02133		4.1281	210.36	1.02638	0.82471	719.09	1.00458
4.1378	102.64	1.02438		4.1378	210.31	1.02402	0.82666	718.69	0.999883
4.1476	102.64	1.02438		4.1476	210.33	1.02496	0.82861	719.47	1.00904
4.1574	102.58	1.01829		4.1574	210.33	1.02496	0.83057	719.75	1.01232
4.1671	102.61	1.02133		4.1671	210.36	1.02638	0.83252	719.26	1.00657
4.1769	102.63	1.02337		4.1769	210.42	1.0292	0.83447	719.33	1.00739
4.1867	102.6	1.02032		4.1867	210.37	1.02685	0.83642	719.44	1.00868
4.1965	102.57	1.01727		4.1965	210.41	1.02873	0.83837	719.62	1.0108
4.2062	102.62	1.02235		4.2062	210.42	1.0292	0.84033	718.95	1.00293
4.216	102.63	1.02337		4.216	210.44	1.03015	0.84228	719.12	1.00493
4.2258	102.64	1.02438		4.2258	210.47	1.03156	0.84423	719.66	1.01126
4.2355	102.62	1.02235		4.2355	210.39	1.02779	0.84618	719.84	1.01338
4.2453	102.64	1.02438		4.2453	210.39	1.02779	0.84813	719.5	1.00939
4.2551	102.55	1.01524		4.2551	210.37	1.02685	0.85009	719.48	1.00915
4.2648	102.58	1.01829		4.2648	210.39	1.02779	0.85204	719.36	1.00774
4.2746	102.64	1.02438		4.2746	210.38	1.02732	0.85399	719.54	1.00986
4.2844	102.7	1.03048		4.2844	210.48	1.03203	0.85594	719.77	1.01256
4.2942	102.64	1.02438		4.2942	210.43	1.02967	0.85789	719.59	1.01044
4.3039	102.6	1.02032		4.3039	210.41	1.02873	0.85985	719.48	1.00915
4.3137	102.58	1.01829		4.3137	210.46	1.03109	0.8618	719.76	1.01244
4.3235	102.61	1.02133		4.3235	210.44	1.03015	0.86375	719.97	1.0149
4.3332	102.64	1.02438		4.3332	210.44	1.03015	0.8657	719.86	1.01361
4.343	102.6	1.02032		4.343	210.43	1.02967	0.86765	719.66	1.01126
4.3528	102.65	1.0254		4.3528	210.43	1.02967	0.86961	719.99	1.01514
4.3626	102.62	1.02235		4.3626	210.46	1.03109	0.87156	720.04	1.01572
4.3723	102.62	1.02235		4.3723	210.43	1.02967	0.87351	719.89	1.01396
4.3821	102.6	1.02032		4.3821	210.44	1.03015	0.87546	719.72	1.01197
4.3919	102.6	1.02032		4.3919	210.42	1.0292	0.87741	719.91	1.0142
4.4016	102.6	1.02032		4.4016	210.38	1.02732	0.87937	719.53	1.00974
4.4114	102.64	1.02438		4.4114	210.47	1.03156	0.88132	719.79	1.01279
4.4212	102.7	1.03048		4.4212	210.45	1.03062	0.88327	719.97	1.0149
4.4309	102.6	1.02032		4.4309	210.45	1.03062	0.88522	719.73	1.01209
4.4407	102.6	1.02032		4.4407	210.4	1.02826	0.88717	719.81	1.01303
4.4505	102.6	1.02032		4.4505	210.46	1.03109	0.88913	719.77	1.01256
4.4603	102.65	1.0254		4.4603	210.46	1.03109	0.89108	719.98	1.01502
4.47	102.7	1.03048		4.47	210.44	1.03015	0.89303	719.4	1.00821
4.4798	102.67	1.02743		4.4798	210.46	1.03109	0.89498	719.32	1.00728
4.4896	102.65	1.0254		4.4896	210.45	1.03062	0.89693	719.73	1.01209
4.4993	102.63	1.02337		4.4993	210.5	1.03297	0.89889	719.93	1.01443
4.5091	102.58	1.01829		4.5091	210.56	1.0358	0.90084	720.3	1.01877
4.5189	102.58	1.01829		4.5189	210.48	1.03203	0.90279	719.98	1.01502
4.5287	102.6	1.02032		4.5287	210.47	1.03156	0.90474	719.58	1.01033
4.5384	102.62	1.02235		4.5384	210.52	1.03391	0.90669	719.63	1.01091
4.5482	102.71	1.03149		4.5482	210.48	1.03203	0.90865	719.55	1.00997
4.558	102.65	1.0254		4.558	210.42	1.0292	0.9106	719.48	1.00915
4.5677	102.6	1.02032		4.5677	210.46	1.03109	0.91255	719.89	1.01396
4.5775	102.62	1.02235		4.5775	210.48	1.03203	0.9145	720	1.01525
4.5873	102.61	1.02133		4.5873	210.47	1.03156	0.91645	719.75	1.01232
4.597	102.69	1.02946		4.597	210.45	1.03062	0.91841	719.74	1.0122
4.6068	102.64	1.02438		4.6068	210.47	1.03156	0.92036	719.84	1.01338
4.6166	102.7	1.03048		4.6166	210.5	1.03297	0.92231	720.1	1.01643
4.6264	102.65	1.0254		4.6264	210.51	1.03344	0.92426	719.73	1.01209
4.6361	102.64	1.02438		4.6361	210.5	1.03297	0.92621	719.97	1.0149
4.6459	102.71	1.03149		4.6459	210.54	1.03486	0.92817	720.27	1.01842
4.6557	102.66	1.02641		4.6557	210.51	1.03344	0.93012	720.65	1.02288
4.6654	102.62	1.02235		4.6654	210.51	1.03344	0.93207	720.08	1.01619
4.6752	102.6	1.02032		4.6752	210.5	1.03297	0.93402	719.85	1.01349
4.685	102.65	1.0254		4.685	210.56	1.0358	0.93597	719.61	1.01068
4.6948	102.64	1.02438		4.6948	210.55	1.03533	0.93793	719.86	1.01361
4.7045	102.71	1.03149		4.7045	210.6	1.03768	0.93988	719.67	1.01138
4.7143	102.66	1.02641		4.7143	210.54	1.03486	0.94183	719.66	1.01126
4.7241	102.62	1.02235		4.7241	210.5	1.03297	0.94378	719.99	1.01514
4.7338	102.67	1.02743		4.7338	210.5	1.03297	0.94573	719.51	1.0095
4.7436	102.73	1.03353		4.7436	210.52	1.03391	0.94769	720.22	1.01784
4.7534	102.66	1.02641		4.7534	210.52	1.03391	0.94964	720.35	1.01936
4.7631	102.69	1.02946		4.7631	210.58	1.03674	0.95159	719.83	1.01326
4.7729	102.64	1.02438		4.7729	210.58	1.03674	0.95354	719.84	1.01338
4.7827	102.66	1.02641		4.7827	210.49	1.0325	0.95549	720.17	1.01725
4.7925	102.69	1.02946		4.7925	210.54	1.03486	0.95745	720	1.01525
4.8022	102.75	1.03556		4.8022	210.57	1.03627	0.9594	720.26	1.01831
4.812	102.7	1.03048		4.812	210.6	1.03768	0.96135	720.15	1.01701
4.8218	102.65	1.0254		4.8218	210.54	1.03486	0.9633	720.23	1.01795
4.8315	102.69	1.02946		4.8315	210.52	1.03391	0.96525	720.47	1.02077
4.8413	102.72	1.03251		4.8413	210.59	1.03721	0.96721	720.17	1.01725
4.8511	102.64	1.02438		4.8511	210.7	1.04239	0.96916	719.77	1.01256
4.8609	102.67	1.02743		4.8609	210.62	1.03862	0.97111	719.99	1.01514
4.8706	102.66	1.02641		4.8706	210.54	1.03486	0.97306	720.14	1.0169
4.8804	102.66	1.02641		4.8804	210.57	1.03627	0.97501	719.81	1.01303
4.8902	102.63	1.02337		4.8902	210.62	1.03862	0.97697	719.65	1.01115
4.8999	102.7	1.03048		4.8999	210.66	1.04051	0.97892	719.88	1.01385
4.9097	102.67	1.02743		4.9097	210.67	1.04098	0.98087	719.91	1.0142
4.9195	102.66	1.02641		4.9195	210.58	1.03674	0.98282	720.05	1.01584
4.9293	102.67	1.02743		4.9293	210.6	1.03768	0.98477	719.39	1.0081
4.939	102.67	1.02743		4.939	210.55	1.03533	0.98673	719.83	1.01326
4.9488	102.67	1.02743		4.9488	210.61	1.03815	0.98868	719.75	1.01232
4.9586	102.69	1.02946		4.9586	210.59	1.03721	0.99063	719.97	1.0149
4.9683	102.68	1.02845		4.9683	210.66	1.04051	0.99258	719.75	1.01232
4.9781	102.65	1.0254		4.9781	210.61	1.03815	0.99453	719.92	1.01432
4.9879	102.66	1.02641		4.9879	210.67	1.04098	0.99649	720.24	1.01807
4.9976	102.69	1.02946		4.9976	210.68	1.04145	0.99844	720.18	1.01737

## Sheet: Fig 2C
T2 20mM NH4Cl				E 20mM NH4Cl
time	Au			time	Au
4.6667e-05	105.24	0		4.6667e-05	64.156	0
0.00014267	105.24	0		0.00014267	64.174	0.00336826
0.00023867	105.01	-0.0170877		0.00023867	64.128	-0.00523952
0.00033467	104.99	-0.0185736		0.00033467	63.995	-0.0301272
0.00043067	105.22	-0.00148588		0.00043067	63.997	-0.029753
0.00052667	105.2	-0.00297177		0.00052667	64.205	0.00916916
0.00062267	105.09	-0.0111441		0.00062267	64.292	0.0254491
0.00071867	105.03	-0.0156018		0.00071867	64.17	0.00261976
0.00081467	104.98	-0.0193165		0.00081467		#VALUE!
0.00091067	105.18	-0.00445765		0.00091067	64.075	-0.0151572
0.0010067	105.44	0.0148588		0.0010067	64.006	-0.0280689
0.0011027	105.61	0.0274889		0.0011027	63.931	-0.0421033
0.0011987	105.02	-0.0163447		0.0011987	63.949	-0.038735
0.0012947	105.14	-0.00742942		0.0012947	63.875	-0.0525823
0.0013907	105.25	0.000742942		0.0013907	63.842	-0.0587575
0.0014867	105.38	0.0104012		0.0014867	64.053	-0.019274
0.0015827	105.47	0.0170877		0.0015827	63.925	-0.043226
0.0016787	105.52	0.0208024		0.0016787	64.118	-0.00711078
0.0017747	105.66	0.0312036		0.0017747	64.078	-0.0145958
0.0018707	105.56	0.0237741		0.0018707	64.089	-0.0125374
0.0019667	105.54	0.0222883		0.0019667	64.215	0.0110404
0.0020627	105.75	0.03789		0.0020627	64.23	0.0138473
0.0021587	105.58	0.02526		0.0021587	64.293	0.0256362
0.0022547	105.61	0.0274889		0.0022547	64.232	0.0142216
0.0023507	105.34	0.00742942		0.0023507	64.181	0.00467814
0.0024467	105.33	0.00668648		0.0024467	64.279	0.0230165
0.0025427	105.57	0.0245171		0.0025427	64.192	0.00673653
0.0026387	105.34	0.00742942		0.0026387	64.158	0.000374251
0.0027347	105.54	0.0222883		0.0027347	64.081	-0.0140344
0.0028307	105.56	0.0237741		0.0028307	64.012	-0.0269461
0.0029267	105.61	0.0274889		0.0029267	64.019	-0.0256362
0.0030227	105.74	0.0371471		0.0030227	64.139	-0.00318114
0.0031187	105.9	0.0490342		0.0031187	64.345	0.0353668
0.0032147	106.14	0.0668648		0.0032147	64.488	0.0621257
0.0033107	106.14	0.0668648		0.0033107	64.604	0.0838323
0.0034067	106.11	0.064636		0.0034067	64.704	0.102545
0.0035027	106.49	0.0928678		0.0035027	64.761	0.113211
0.0035987	106.87	0.1211		0.0035987	64.836	0.127246
0.0036947	107	0.130758		0.0036947	64.947	0.148016
0.0037907	107.17	0.143388		0.0037907	64.924	0.143713
0.0038867	107.44	0.163447		0.0038867	64.884	0.136228
0.0039827	107.67	0.180535		0.0039827	64.787	0.118076
0.0040787	107.92	0.199108		0.0040787	64.889	0.137163
0.0041747	108.18	0.218425		0.0041747	65.036	0.164671
0.0042707	108.46	0.239227		0.0042707	65.174	0.190494
0.0043667	108.78	0.263001		0.0043667	65.324	0.218563
0.0044627	109.09	0.286033		0.0044627	65.332	0.22006
0.0045587	109.46	0.313522		0.0045587	65.393	0.231475
0.0046547	109.56	0.320951		0.0046547	65.452	0.242515
0.0047507	109.73	0.333581		0.0047507	65.589	0.268151
0.0048467	110.06	0.358098		0.0048467	65.695	0.287987
0.0049427	110.31	0.376672		0.0049427	65.764	0.300898
0.0050387	110.33	0.378158		0.0050387	65.691	0.287238
0.0051347	110.18	0.367013		0.0051347	65.769	0.301834
0.0052307	110.37	0.381129		0.0052307	65.817	0.310816
0.0053267	110.55	0.394502		0.0053267	65.816	0.310629
0.0054227	110.92	0.421991		0.0054227	65.792	0.306138
0.0055187	111.12	0.43685		0.0055187	65.79	0.305763
0.0056147	111.15	0.439079		0.0056147	65.883	0.323166
0.0057107	111.23	0.445022		0.0057107	66.059	0.3561
0.0058067	111.4	0.457652		0.0058067	66.081	0.360217
0.0059027	111.64	0.475483		0.0059027	66.355	0.41149
0.0059987	111.81	0.488113		0.0059987	66.379	0.415981
0.0060947	111.87	0.492571		0.0060947	66.294	0.400075
0.0061907	112.42	0.533432		0.0061907	66.337	0.408121
0.0062867	112.63	0.549034		0.0062867	66.393	0.4186
0.0063827	112.71	0.554978		0.0063827	66.532	0.444611
0.0064787	112.97	0.574294		0.0064787	66.519	0.442178
0.0065747	113.29	0.598068		0.0065747	66.515	0.44143
0.0066707	113.42	0.607727		0.0066707	66.446	0.428518
0.0067667	113.42	0.607727		0.0067667	66.548	0.447605
0.0068627	113.42	0.607727		0.0068627	66.611	0.459394
0.0069587	113.72	0.630015		0.0069587	66.617	0.460516
0.0070547	113.86	0.640416		0.0070547	66.781	0.491205
0.0071507	114	0.650817		0.0071507	66.862	0.506362
0.0072467	114.24	0.668648		0.0072467	67.014	0.534805
0.0073427	114.31	0.673848		0.0073427	67.091	0.549214
0.0074387	114.42	0.682021		0.0074387	67.007	0.533496
0.0075347	114.88	0.716196		0.0075347	66.929	0.5189
0.0076307	115.02	0.726597		0.0076307	66.934	0.519835
0.0077267	115.14	0.735513		0.0077267	67.09	0.549027
0.0078227	115.29	0.746657		0.0078227	67.084	0.547904
0.0079187	115.18	0.738484		0.0079187	66.952	0.523204
0.0080147	115.13	0.73477		0.0080147	67.117	0.554079
0.0081107	115.07	0.730312		0.0081107	67.173	0.564558
0.0082067	115.09	0.731798		0.0082067	67.189	0.567552
0.0083027	115.26	0.744428		0.0083027	67.365	0.600487
0.0083987	115.37	0.7526		0.0083987	67.479	0.621819
0.0084947	115.41	0.755572		0.0084947	67.368	0.601048
0.0085907	115.39	0.754086		0.0085907	67.418	0.610404
0.0086867	115.64	0.77266		0.0086867	67.54	0.633234
0.0087827	115.65	0.773403		0.0087827	67.541	0.633421
0.0088787	115.68	0.775632		0.0088787	67.764	0.67515
0.0089747	116.09	0.806092		0.0089747	67.784	0.678892
0.0090707	116.17	0.812036		0.0090707	67.782	0.678518
0.0091667	116.22	0.81575		0.0091667	67.681	0.659618
0.0092627	116.26	0.818722		0.0092627	67.558	0.636602
0.0093587	116.41	0.829866		0.0093587	67.572	0.639222
0.0094547	116.25	0.817979		0.0094547	67.719	0.666729
0.0095507	116.25	0.817979		0.0095507	67.765	0.675337
0.0096467	116.08	0.805349		0.0096467	67.848	0.690868
0.0097427	116.06	0.803863		0.0097427	67.749	0.672343
0.0098387	116.2	0.814264		0.0098387	67.685	0.660367
0.0099347	116.27	0.819465		0.0099347	67.545	0.634169
0.010031	116.26	0.818722		0.010031	67.541	0.633421
0.010127	116.35	0.825409		0.010127	67.578	0.640344
0.010223	116.29	0.820951		0.010223	67.644	0.652695
0.010319	116.23	0.816493		0.010319	67.637	0.651385
0.010415	116.46	0.833581		0.010415	67.7	0.663174
0.010511	116.76	0.855869		0.010511	67.84	0.689371
0.010607	117.02	0.875186		0.010607	67.97	0.713698
0.010703	117.21	0.889302		0.010703	68.084	0.73503
0.010799	117.27	0.893759		0.010799	68.007	0.720621
0.010895	117.52	0.912333		0.010895	67.854	0.691991
0.010991	117.41	0.90416		0.010991	68.069	0.732223
0.011087	117.37	0.901189		0.011087	68.164	0.75
0.011183	117.27	0.893759		0.011183	68.095	0.737088
0.011279	117.37	0.901189		0.011279	68.235	0.763286
0.011375	117.62	0.919762		0.011375	68.276	0.770958
0.011471	117.82	0.934621		0.011471	68.31	0.77732
0.011567	117.97	0.945765		0.011567	68.321	0.779379
0.011663	117.93	0.942793		0.011663	68.313	0.777882
0.011759	117.79	0.932392		0.011759	68.25	0.766093
0.011855	117.48	0.909361		0.011855	68.235	0.763286
0.011951	117.47	0.908618		0.011951	68.355	0.785741
0.012047	117.65	0.921991		0.012047	68.344	0.783683
0.012143	117.84	0.936107		0.012143	68.434	0.800524
0.012239	117.88	0.939079		0.012239	68.256	0.767216
0.012335	118.06	0.952452		0.012335	68.318	0.778817
0.012431	118	0.947994		0.012431	68.652	0.841317
0.012527	117.94	0.943536		0.012527	68.687	0.847867
0.012623	118.17	0.960624		0.012623	68.717	0.853481
0.012719	118.14	0.958395		0.012719	68.749	0.859469
0.012815	118.09	0.954681		0.012815	68.659	0.842627
0.012911	118.06	0.952452		0.012911	68.786	0.866392
0.013007	117.99	0.947251		0.013007	68.903	0.888286
0.013103	117.82	0.934621		0.013103	68.859	0.880052
0.013199	118.08	0.953938		0.013199	68.858	0.879865
0.013295	118.4	0.977712		0.013295	68.731	0.8561
0.013391	118.39	0.976969		0.013391	68.595	0.830651
0.013487	118.37	0.975483		0.013487	68.52	0.816617
0.013583	118.37	0.975483		0.013583	68.577	0.827283
0.013679	118.39	0.976969		0.013679	68.69	0.848428
0.013775	118.29	0.969539		0.013775	68.844	0.877246
0.013871	118.12	0.956909		0.013871	68.711	0.852358
0.013967	118.1	0.955423		0.013967	68.618	0.834955
0.014063	118.07	0.953195		0.014063	68.708	0.851796
0.014159	118.01	0.948737		0.014159	68.973	0.901385
0.014255	118.19	0.96211		0.014255	68.843	0.877058
0.014351	118.22	0.964339		0.014351	68.815	0.871819
0.014447	118.31	0.971025		0.014447	68.927	0.892777
0.014543	118.56	0.989599		0.014543	68.975	0.901759
0.014639	118.74	1.00297		0.014639	68.939	0.895022
0.014735	118.79	1.00669		0.014735	68.64	0.839072
0.014831	118.87	1.01263		0.014831	68.645	0.840007
0.014927	118.78	1.00594		0.014927	68.932	0.893713
0.015023	118.74	1.00297		0.015023	68.888	0.885479
0.015119	118.61	0.993314		0.015119	68.98	0.902695
0.015215	118.5	0.985141		0.015215	68.963	0.899513
0.015311	118.32	0.971768		0.015311	68.931	0.893525
0.015407	118.42	0.979198		0.015407	68.923	0.892028
0.015503	118.23	0.965082		0.015503	68.896	0.886976
0.015599	118.25	0.966568		0.015599	68.876	0.883234
0.015695	118.41	0.978455		0.015695	68.796	0.868263
0.015791	118.29	0.969539		0.015791	68.793	0.867702
0.015887	118.05	0.951709		0.015887	68.902	0.888099
0.015983	118.1	0.955423		0.015983	68.89	0.885853
0.016079	118.14	0.958395		0.016079	68.903	0.888286
0.016175	118.31	0.971025		0.016175	69.064	0.918413
0.016271	118.45	0.981426		0.016271	69.181	0.940307
0.016367	118.53	0.98737		0.016367	69.249	0.953031
0.016463	118.58	0.991085		0.016463	69.272	0.957335
0.016559	118.65	0.996285		0.016559	69.077	0.920846
0.016655	118.66	0.997028		0.016655	68.898	0.88735
0.016751	118.54	0.988113		0.016751	68.866	0.881362
0.016847	118.41	0.978455		0.016847	68.947	0.896519
0.016943	118.55	0.988856		0.016943	69.137	0.932073
0.017039	118.63	0.994799		0.017039	69.284	0.959581
0.017135	118.56	0.989599		0.017135	69.204	0.944611
0.017231	118.49	0.984398		0.017231	69.117	0.928331
0.017327	118.41	0.978455		0.017327	69.146	0.933757
0.017423	118.41	0.978455		0.017423	69.035	0.912987
0.017519	118.51	0.985884		0.017519	68.846	0.87762
0.017615	118.31	0.971025		0.017615	68.809	0.870696
0.017711	118.2	0.962853		0.017711	68.887	0.885292
0.017807	118.33	0.972511		0.017807	69.082	0.921781
0.017903	118.23	0.965082		0.017903	69.077	0.920846
0.017999	118.28	0.968796		0.017999	68.977	0.902133
0.018095	118.36	0.97474		0.018095	68.982	0.903069
0.018191	118.37	0.975483		0.018191	68.886	0.885105
0.018287	118.29	0.969539		0.018287	68.921	0.891654
0.018383	118.33	0.972511		0.018383	68.993	0.905127
0.018479	118.1	0.955423		0.018479	68.988	0.904192
0.018575	118.01	0.948737		0.018575	69.019	0.909993
0.018671	118.02	0.94948		0.018671	68.948	0.896707
0.018767	117.95	0.944279		0.018767	68.849	0.878181
0.018863	118.12	0.956909		0.018863	68.799	0.868825
0.018959	118.35	0.973997		0.018959	68.894	0.886602
0.019055	118.6	0.992571		0.019055	68.778	0.864895
0.019151	118.69	0.999257		0.019151	68.653	0.841504
0.019247	118.46	0.982169		0.019247	68.709	0.851984
0.019343	118.24	0.965825		0.019343	68.952	0.897455
0.019439	117.98	0.946508		0.019439	69.087	0.922717
0.019535	118.04	0.950966		0.019535	69.233	0.950037
0.019631	117.99	0.947251		0.019631	69.125	0.929828
0.019727	117.87	0.938336		0.019727	69.228	0.949102
0.019823	118.05	0.951709		0.019823	69.282	0.959207
0.019919	118.49	0.984398		0.019919	69.189	0.941804
0.020015	118.76	1.00446		0.020015	69.058	0.91729
0.020111	118.65	0.996285		0.020111	68.999	0.90625
0.020207	118.44	0.980684		0.020207	69.019	0.909993
0.020303	118.63	0.994799		0.020303	69.087	0.922717
0.020399	118.55	0.988856		0.020399	69.251	0.953406
0.020495	118.61	0.993314		0.020495	69.192	0.942365
0.020591	118.51	0.985884		0.020591	69.08	0.921407
0.020687	118.39	0.976969		0.020687	69.285	0.959768
0.020783	118.53	0.98737		0.020783	69.364	0.974551
0.020879	118.54	0.988113		0.020879	69.336	0.969311
0.020975	118.21	0.963596		0.020975	69.228	0.949102
0.021071	118.47	0.982912		0.021071	69.216	0.946856
0.021167	118.56	0.989599		0.021167	69.442	0.989147
0.021263	118.42	0.979198		0.021263	69.485	0.997193
0.021359	118.16	0.959881		0.021359	69.439	0.988585
0.021455	118.09	0.954681		0.021455	69.258	0.954716
0.021551	118.24	0.965825		0.021551	69.196	0.943114
0.021647	118.31	0.971025		0.021647	69.089	0.923091
0.021743	118.55	0.988856		0.021743	69.152	0.93488
0.021839	118.53	0.98737		0.021839	69.132	0.931138
0.021935	118.56	0.989599		0.021935	69.077	0.920846
0.022031	118.78	1.00594		0.022031	69.069	0.919349
0.022127	118.86	1.01189		0.022127	69.062	0.918039
0.022223	118.8	1.00743		0.022223	69.361	0.97399
0.022319	118.69	0.999257		0.022319	69.468	0.994012
0.022415	118.71	1.00074		0.022415	69.435	0.987837
0.022511	118.66	0.997028		0.022511	69.386	0.978668
0.022607	118.49	0.984398		0.022607	69.277	0.958271
0.022703	118.55	0.988856		0.022703	69.285	0.959768
0.022799	118.68	0.998514		0.022799	69.2	0.943862
0.022895	118.63	0.994799		0.022895	69.349	0.971744
0.022991	118.82	1.00892		0.022991	69.297	0.962013
0.023087	118.99	1.02155		0.023087	69.345	0.970996
0.023183	119.15	1.03343		0.023183	69.488	0.997754
0.023279	119.23	1.03938		0.023279	69.386	0.978668
0.023375	119.32	1.04606		0.023375	69.259	0.954903
0.023471	119.35	1.04829		0.023471	69.156	0.935629
0.023567	119.01	1.02303		0.023567	69.178	0.939746
0.023663	119.07	1.02749		0.023663	69.448	0.990269
0.023759	118.95	1.01857		0.023759	69.307	0.963885
0.023855	118.99	1.02155		0.023855	69.392	0.97979
0.023951	119.15	1.03343		0.023951	69.187	0.94143
0.024047	119.09	1.02897		0.024047	69.237	0.950786
0.024143	119.07	1.02749		0.024143	69.556	1.01048
0.024239	119.18	1.03566		0.024239	69.639	1.02601
0.024335	119.21	1.03789		0.024335	69.663	1.0305
0.024431	119.12	1.0312		0.024431	69.558	1.01085
0.024527	118.97	1.02006		0.024527	69.373	0.976235
0.024623	118.75	1.00371		0.024623	69.384	0.978293
0.024719	118.91	1.0156		0.024719	69.366	0.974925
0.024815	119.15	1.03343		0.024815	69.599	1.01853
0.024911	118.81	1.00817		0.024911	69.808	1.05763
0.025007	118.64	0.995542		0.025007	69.868	1.06886
0.025103	118.71	1.00074		0.025103	69.761	1.04884
0.025199	118.88	1.01337		0.025199	69.489	0.997942
0.025295	119.04	1.02526		0.025295	69.336	0.969311
0.025391	118.89	1.01412		0.025391	69.566	1.01235
0.025487	118.79	1.00669		0.025487	69.329	0.968001
0.025583	118.88	1.01337		0.025583	69.258	0.954716
0.025679	118.94	1.01783		0.025679	69.371	0.975861
0.025775	118.99	1.02155		0.025775	69.438	0.988398
0.025871	119	1.02229		0.025871	69.589	1.01665
0.025967	118.6	0.992571		0.025967	69.443	0.989334
0.026063	118.71	1.00074		0.026063	69.256	0.954341
0.026159	118.71	1.00074		0.026159	69.107	0.92646
0.026255	118.46	0.982169		0.026255	69.169	0.938061
0.026351	118.33	0.972511		0.026351	69.256	0.954341
0.026447	118.47	0.982912		0.026447	69.329	0.968001
0.026543	118.56	0.989599		0.026543	69.345	0.970996
0.026639	118.52	0.986627		0.026639	69.285	0.959768
0.026735	118.75	1.00371		0.026735	69.326	0.96744
0.026831	118.79	1.00669		0.026831	69.162	0.936751
0.026927	118.89	1.01412		0.026927	69.071	0.919723
0.027023	118.63	0.994799		0.027023	69.242	0.951722
0.027119	118.57	0.990342		0.027119	69.263	0.955651
0.027215	118.37	0.975483		0.027215	69.104	0.925898
0.027311	118.25	0.966568		0.027311	68.981	0.902882
0.027407	118.22	0.964339		0.027407	68.993	0.905127
0.027503	118.31	0.971025		0.027503	68.917	0.890906
0.027599	118.44	0.980684		0.027599	68.871	0.882298
0.027695	118.56	0.989599		0.027695	68.93	0.893338
0.027791	118.74	1.00297		0.027791	69.021	0.910367
0.027887	118.64	0.995542		0.027887	69.087	0.922717
0.027983	118.5	0.985141		0.027983	69.344	0.970808
0.028079	118.52	0.986627		0.028079	69.353	0.972493
0.028175	118.32	0.971768		0.028175	69.367	0.975112
0.028271	118.54	0.988113		0.028271	69.364	0.974551
0.028367	118.6	0.992571		0.028367	69.117	0.928331
0.028463	118.54	0.988113		0.028463	68.951	0.897268
0.028559	118.46	0.982169		0.028559	68.967	0.900262
0.028655	118.28	0.968796		0.028655	69.004	0.907186
0.028751	118.01	0.948737		0.028751	69.208	0.945359
0.028847	117.92	0.942051		0.028847	69.156	0.935629
0.028943	117.77	0.930906		0.028943	69.288	0.960329
0.029039	118	0.947994		0.029039	69.346	0.971183
0.029135	118.07	0.953195		0.029135	69.397	0.980726
0.029231	118.1	0.955423		0.029231	69.506	1.00112
0.029327	118.14	0.958395		0.029327	69.445	0.989708
0.029423	118.35	0.973997		0.029423	69.434	0.98765
0.029519	118.44	0.980684		0.029519	69.345	0.970996
0.029615	118.65	0.996285		0.029615	69.408	0.982784
0.029711	118.62	0.994056		0.029711	69.379	0.977358
0.029807	118.23	0.965082		0.029807	69.36	0.973802
0.029903	118.25	0.966568		0.029903	69.288	0.960329
0.029999	118.37	0.975483		0.029999	69.384	0.978293
0.030095	118.45	0.981426		0.030095	69.559	1.01104
0.030191	118.54	0.988113		0.030191	69.558	1.01085
0.030287	118.71	1.00074		0.030287	69.579	1.01478
0.030383	118.56	0.989599		0.030383	69.526	1.00487
0.030479	118.31	0.971025		0.030479	69.373	0.976235
0.030575	118.22	0.964339		0.030575	69.4	0.981287
0.030671	118.33	0.972511		0.030671	69.468	0.994012
0.030767	118.1	0.955423		0.030767	69.432	0.987275
0.030863	118.19	0.96211		0.030863	69.335	0.969124
0.030959	118.38	0.976226		0.030959	69.345	0.970996
0.031055	118.65	0.996285		0.031055	69.396	0.980539
0.031151	118.82	1.00892		0.031151	69.38	0.977545
0.031247	118.51	0.985884		0.031247	69.472	0.99476
0.031343	118.52	0.986627		0.031343	69.704	1.03817
0.031439	118.74	1.00297		0.031439	69.837	1.06306
0.031535	118.81	1.00817		0.031535	69.737	1.04435
0.031631	118.74	1.00297		0.031631	69.708	1.03892
0.031727	118.82	1.00892		0.031727	69.614	1.02133
0.031823	118.99	1.02155		0.031823	69.774	1.05127
0.031919	118.9	1.01486		0.031919	69.74	1.04491
0.032015	118.67	0.997771		0.032015	69.569	1.01291
0.032111	118.68	0.998514		0.032111	69.447	0.990082
0.032207	118.63	0.994799		0.032207	69.444	0.989521
0.032303	118.46	0.982169		0.032303	69.354	0.97268
0.032399	118.19	0.96211		0.032399	69.385	0.978481
0.032495	118.09	0.954681		0.032495	69.426	0.986153
0.032591	118.15	0.959138		0.032591	69.426	0.986153
0.032687	118.03	0.950223		0.032687	69.395	0.980352
0.032783	118.2	0.962853		0.032783	69.514	1.00262
0.032879	118.35	0.973997		0.032879	69.612	1.02096
0.032975	118.34	0.973254		0.032975	69.645	1.02713
0.033071	118.22	0.964339		0.033071	69.565	1.01216
0.033167	118.23	0.965082		0.033167	69.359	0.973615
0.033263	118.22	0.964339		0.033263	69.323	0.966879
0.033359	118.37	0.975483		0.033359	69.237	0.950786
0.033455	118.49	0.984398		0.033455	69.26	0.95509
0.033551	118.63	0.994799		0.033551	69.233	0.950037
0.033647	118.63	0.994799		0.033647	69.298	0.962201
0.033743	118.51	0.985884		0.033743	69.135	0.931699
0.033839	118.51	0.985884		0.033839	69.014	0.909057
0.033935	118.37	0.975483		0.033935	69.151	0.934693
0.034031	118.17	0.960624		0.034031	69.255	0.954154
0.034127	118.16	0.959881		0.034127	69.247	0.952657
0.034223	118.13	0.957652		0.034223	69.334	0.968937
0.034319	118.34	0.973254		0.034319	69.392	0.97979
0.034415	118.64	0.995542		0.034415	69.31	0.964446
0.034511	118.76	1.00446		0.034511	69.414	0.983907
0.034607	118.51	0.985884		0.034607	69.425	0.985966
0.034703	118.36	0.97474		0.034703	69.582	1.01534
0.034799	118.39	0.976969		0.034799	69.555	1.01029
0.034895	118.51	0.985884		0.034895	69.615	1.02152
0.034991	118.39	0.976969		0.034991	69.673	1.03237
0.035087	118.41	0.978455		0.035087	69.73	1.04304
0.035183	118.25	0.966568		0.035183	69.697	1.03686
0.035279	118.29	0.969539		0.035279	69.697	1.03686
0.035375	118.61	0.993314		0.035375	69.804	1.05689
0.035471	118.65	0.996285		0.035471	69.845	1.06456
0.035567	118.68	0.998514		0.035567	69.619	1.02227
0.035663	118.8	1.00743		0.035663	69.47	0.994386
0.035759	118.77	1.0052		0.035759	69.485	0.997193
0.035855	118.9	1.01486		0.035855	69.575	1.01403
0.035951	119.09	1.02897		0.035951	69.615	1.02152
0.036047	119.18	1.03566		0.036047	69.809	1.05782
0.036143	118.95	1.01857		0.036143	69.843	1.06418
0.036239	118.92	1.01634		0.036239	69.891	1.07317
0.036335	119.1	1.02972		0.036335	69.901	1.07504
0.036431	119.63	1.06909		0.036431	69.772	1.0509
0.036527	119.56	1.06389		0.036527	69.596	1.01796
0.036623	119.05	1.026		0.036623	69.55	1.00936
0.036719	118.82	1.00892		0.036719	69.636	1.02545
0.036815	118.87	1.01263		0.036815	69.758	1.04828
0.036911	119.08	1.02823		0.036911	69.728	1.04266
0.037007	119.15	1.03343		0.037007	69.733	1.0436
0.037103	118.98	1.0208		0.037103	69.818	1.05951
0.037199	118.94	1.01783		0.037199	69.756	1.0479
0.037295	118.9	1.01486		0.037295	69.608	1.02021
0.037391	118.92	1.01634		0.037391	69.643	1.02676
0.037487	118.85	1.01114		0.037487	69.638	1.02582
0.037583	118.86	1.01189		0.037583	69.703	1.03799
0.037679	118.85	1.01114		0.037679	69.725	1.0421
0.037775	118.99	1.02155		0.037775	69.677	1.03312
0.037871	119.07	1.02749		0.037871	69.603	1.01927
0.037967	118.94	1.01783		0.037967	69.565	1.01216
0.038063	119.06	1.02675		0.038063	69.57	1.0131
0.038159	119	1.02229		0.038159	69.533	1.00618
0.038255	119.09	1.02897		0.038255	69.695	1.03649
0.038351	119.12	1.0312		0.038351	69.918	1.07822
0.038447	119.16	1.03418		0.038447	69.805	1.05707
0.038543	119.08	1.02823		0.038543	69.892	1.07335
0.038639	118.91	1.0156		0.038639	70.102	1.11265
0.038735	118.71	1.00074		0.038735	69.897	1.07429
0.038831	118.43	0.979941		0.038831	69.77	1.05052
0.038927	118.32	0.971768		0.038927	69.726	1.04229
0.039023	118.29	0.969539		0.039023	69.63	1.02433
0.039119	118.55	0.988856		0.039119	69.712	1.03967
0.039215	118.69	0.999257		0.039215	69.715	1.04023
0.039311	118.98	1.0208		0.039311	69.792	1.05464
0.039407	118.9	1.01486		0.039407	69.653	1.02863
0.039503	118.86	1.01189		0.039503	69.538	1.00711
0.039599	118.84	1.0104		0.039599	69.549	1.00917
0.039695	118.74	1.00297		0.039695	69.528	1.00524
0.039791	118.68	0.998514		0.039791	69.549	1.00917
0.039887	118.59	0.991828		0.039887	69.624	1.0232
0.039983	118.59	0.991828		0.039983	69.581	1.01516
0.040079	118.46	0.982169		0.040079	69.583	1.01553
0.040175	118.49	0.984398		0.040175	69.639	1.02601
0.040271	118.51	0.985884		0.040271	69.629	1.02414
0.040367	118.54	0.988113		0.040367	69.762	1.04903
0.040463	118.81	1.00817		0.040463	69.665	1.03088
0.040559	118.85	1.01114		0.040559	69.603	1.01927
0.040655	118.88	1.01337		0.040655	69.552	1.00973
0.040751	118.86	1.01189		0.040751	69.601	1.0189
0.040847	118.71	1.00074		0.040847	69.625	1.02339
0.040943	118.57	0.990342		0.040943	69.376	0.976796
0.041039	118.55	0.988856		0.041039	69.286	0.959955
0.041135	118.71	1.00074		0.041135	69.31	0.964446
0.041231	118.65	0.996285		0.041231	69.403	0.981849
0.041327	118.57	0.990342		0.041327	69.445	0.989708
0.041423	118.41	0.978455		0.041423	69.383	0.978106
0.041519	118.2	0.962853		0.041519	69.374	0.976422
0.041615	117.77	0.930906		0.041615	69.435	0.987837
0.041711	117.88	0.939079		0.041711	69.409	0.982972
0.041807	117.94	0.943536		0.041807	69.402	0.981662
0.041903	118.01	0.948737		0.041903	69.322	0.966692
0.041999	118.4	0.977712		0.041999	69.254	0.953967
0.042095	118.62	0.994056		0.042095	69.333	0.96875
0.042191	118.81	1.00817		0.042191	69.315	0.965382
0.042287	118.84	1.0104		0.042287	69.193	0.942552
0.042383	118.48	0.983655		0.042383	69.278	0.958458
0.042479	118.22	0.964339		0.042479	69.254	0.953967
0.042575	118.34	0.973254		0.042575	69.453	0.991205
0.042671	118.46	0.982169		0.042671	69.289	0.960516
0.042767	118.59	0.991828		0.042767	69.353	0.972493
0.042863	118.65	0.996285		0.042863	69.312	0.96482
0.042959	118.52	0.986627		0.042959	69.219	0.947418
0.043055	118.33	0.972511		0.043055	69.082	0.921781
0.043151	118.37	0.975483		0.043151	68.972	0.901198
0.043247	118.13	0.957652		0.043247	68.882	0.884356
0.043343	118.25	0.966568		0.043343	68.87	0.882111
0.043439	118.55	0.988856		0.043439	68.876	0.883234
0.043535	118.65	0.996285		0.043535	68.879	0.883795
0.043631	118.5	0.985141		0.043631	68.774	0.864147
0.043727	118.56	0.989599		0.043727	68.824	0.873503
0.043823	118.33	0.972511		0.043823	69.069	0.919349
0.043919	118.2	0.962853		0.043919	69.144	0.933383
0.044015	118.5	0.985141		0.044015	68.989	0.904379
0.044111	118.5	0.985141		0.044111	68.936	0.894461
0.044207	118.29	0.969539		0.044207	69.05	0.915793
0.044303	118.15	0.959138		0.044303	69.287	0.960142
0.044399	118.15	0.959138		0.044399	69.32	0.966317
0.044495	118.42	0.979198		0.044495	69.444	0.989521
0.044591	118.6	0.992571		0.044591	69.422	0.985404
0.044687	118.52	0.986627		0.044687	69.488	0.997754
0.044783	118.5	0.985141		0.044783	69.383	0.978106
0.044879	118.61	0.993314		0.044879	69.54	1.00749
0.044975	118.42	0.979198		0.044975	69.747	1.04622
0.045071	118.58	0.991085		0.045071	69.762	1.04903
0.045167	118.5	0.985141		0.045167	69.599	1.01853
0.045263	118.12	0.956909		0.045263	69.617	1.02189
0.045359	118.2	0.962853		0.045359	69.449	0.990457
0.045455	118.55	0.988856		0.045455	69.454	0.991392
0.045551	118.49	0.984398		0.045551	69.53	1.00561
0.045647	118.72	1.00149		0.045647	69.551	1.00954
0.045743	118.95	1.01857		0.045743	69.603	1.01927
0.045839	118.81	1.00817		0.045839	69.508	1.0015
0.045935	118.57	0.990342		0.045935	69.41	0.983159
0.046031	118.69	0.999257		0.046031	69.401	0.981475
0.046127	118.6	0.992571		0.046127	69.507	1.00131
0.046223	118.78	1.00594		0.046223	69.502	1.00037
0.046319	118.98	1.0208		0.046319	69.517	1.00318
0.046415	119.1	1.02972		0.046415	69.805	1.05707
0.046511	119.06	1.02675		0.046511	69.625	1.02339
0.046607	119.06	1.02675		0.046607	69.511	1.00206
0.046703	119	1.02229		0.046703	69.613	1.02115
0.046799	119.17	1.03492		0.046799	69.967	1.08739
0.046895	119.29	1.04383		0.046895	70.121	1.11621
0.046991	119.09	1.02897		0.046991	70.068	1.10629
0.047087	118.95	1.01857		0.047087	70.044	1.1018
0.047183	118.86	1.01189		0.047183	69.961	1.08626
0.047279	118.68	0.998514		0.047279	69.846	1.06475
0.047375	118.86	1.01189		0.047375	69.627	1.02376
0.047471	119.25	1.04086		0.047471	69.528	1.00524
0.047567	119.33	1.04681		0.047567	69.522	1.00412
0.047663	119.07	1.02749		0.047663	69.51	1.00187
0.047759	119.07	1.02749		0.047759	69.627	1.02376
0.047855	119.02	1.02377		0.047855	69.664	1.03069
0.047951	118.92	1.01634		0.047951	69.658	1.02957
0.048047	118.87	1.01263		0.048047	69.725	1.0421
0.048143	118.63	0.994799		0.048143	69.457	0.991954
0.048239	118.76	1.00446		0.048239	69.341	0.970247
0.048335	119.06	1.02675		0.048335	69.406	0.98241
0.048431	119.05	1.026		0.048431	69.277	0.958271
0.048527	118.77	1.0052		0.048527	69.41	0.983159
0.048623	118.63	0.994799		0.048623	69.388	0.979042
0.048719	118.85	1.01114		0.048719	69.456	0.991766
0.048815	119.03	1.02452		0.048815	69.48	0.996257
0.048911	119.13	1.03195		0.048911	69.455	0.991579
0.049007	119.41	1.05275		0.049007	69.343	0.970621
0.049103	119.22	1.03863		0.049103	69.656	1.02919

## Sheet: Fig 2D
GraphPad start at 3.2ms	mM NH4Cl	control liposomes	SEM	n	SD	TIP2;1	SEM	n	SD
5mM NH4Cl	5	70.37	1.659	15	6.42528	109.6	1.465	14	5.48153
10mM NH4Cl	10	86.1	2.652	18	11.2515	115.6	1.261	18	5.34997
20mM NH4Cl	20	167.9	3.798	17	15.6596	277.7	3.454	17	14.2412
50mM NH4Cl	50	300.2	8.053	18	34.166	452.8	11.41	17	47.0446

## Sheet: Fig 6A
Potential of Mean Force (PMF) for ammonia through TIP2;1 and lipid bilayer with cholesterol											Hydrogen bonding frequencies for ammonia with TIP2;1 selectivity filter residues and rest of the protein
TIP2;1					POPC+20% Cholesterol
Channel Axis	PMF	Bootstrapping uncertainty			Channel Axis	PMF	Bootstrapping uncertainty				Channel Axis	R200	H63	G194	I185	Rest of the Protein
-2.2192	0.748146	2.30338			-2.23191	3.87889	0.58913				2.244	0	0	0	0	0
-2.186	0.855655	2.30372			-2.19414	4.00626	0.609299				2.307	0	0	0	0	0
-2.15281	0.921818	2.3009			-2.15636	4.12496	0.623943				2.293	0	0	0	0	1
-2.11962	0.985479	2.29831			-2.11859	4.19556	0.630161				2.339	0	0	0	0	0
-2.08643	1.01163	2.29596			-2.08081	4.25066	0.640887				2.355	0	0	0	0	0
-2.05323	0.921104	2.29905			-2.04304	4.40725	0.641586				2.298	0	0	0	0	0
-2.02004	0.822253	2.30245			-2.00526	4.54894	0.64528				2.265	0	0	0	0	0
-1.98685	0.740899	2.30418			-1.96748	4.73452	0.651804				2.178	0	0	0	0	1
-1.95366	0.732521	2.30075			-1.92971	5.03036	0.656751				2.202	0	0	0	0	1
-1.92047	0.800481	2.30443			-1.89193	5.51283	0.648357				2.243	0	0	0	0	0
-1.88727	0.879821	2.29862			-1.85416	6.11239	0.656911				2.402	0	0	0	0	0
-1.85408	1.0168	2.29681			-1.81638	6.79954	0.677336				2.462	0	0	0	0	0
-1.82089	1.2137	2.29753			-1.77861	7.36447	0.698878				2.298	0	0	0	0	0
-1.7877	1.39171	2.29322			-1.74083	7.7199	0.717952				2.28	0	0	0	0	1
-1.7545	1.54329	2.28106			-1.70305	8.11824	0.72982				2.254	0	0	0	0	0
-1.72131	1.53277	2.28079			-1.66528	8.7886	0.734112				2.411	0	0	0	0	0
-1.68812	1.53648	2.28498			-1.6275	9.6661	0.747068				2.39	0	0	0	0	1
-1.65493	1.76218	2.27719			-1.58973	10.5056	0.784965				2.361	0	0	0	0	0
-1.62174	2.34044	2.24878			-1.55195	11.2638	0.825066				2.356	0	0	0	0	1
-1.58855	2.7011	2.21247			-1.51418	11.8874	0.911806				2.387	0	0	0	0	0
-1.55535	2.84419	2.21364			-1.4764	12.5162	1.00332				2.487	0	0	0	0	0
-1.52216	2.86153	2.22311			-1.43863	13.2332	1.05472				2.368	0	0	0	0	0
-1.48897	2.98271	2.22649			-1.40085	14.1875	1.07817				2.553	0	0	0	0	0
-1.45578	3.23739	2.21523			-1.36308	15.2359	1.07421				2.489	0	0	0	0	0
-1.42258	3.48568	2.19546			-1.3253	16.3615	1.07026				2.435	0	0	0	0	0
-1.38939	3.68795	2.18459			-1.28753	17.6109	1.08897				2.515	0	0	0	0	0
-1.3562	3.87876	2.17574			-1.24975	18.641	1.16275				2.405	0	0	0	0	0
-1.32301	3.93884	2.18061			-1.21197	19.1271	1.2773				2.409	0	0	0	0	0
-1.28982	3.74577	2.18937			-1.1742	19.3906	1.40272				2.327	0	0	0	0	0
-1.25662	3.83928	2.18474			-1.13642	19.7366	1.54373				2.275	0	0	0	0	0
-1.22343	4.47625	2.17444			-1.09865	20.2534	1.69365				2.266	0	0	0	0	0
-1.19024	5.30037	2.16908			-1.06087	20.7133	1.7931				2.403	0	0	0	0	0
-1.15705	5.67056	2.16558			-1.0231	20.9547	1.84146				2.27	0	0	0	0	0
-1.12386	5.62438	2.15321			-0.985321	20.9972	1.86862				2.29	0	0	0	0	0
-1.09066	5.88214	2.13804			-0.947545	21.0511	1.91161				2.252	0	0	0	0	0
-1.05747	6.72417	2.14418			-0.90977	21.0909	1.94495				2.268	0	0	0	0	0
-1.02428	8.09477	2.14933			-0.871994	21.1896	1.96105				2.349	0	0	0	0	0
-0.991087	9.85512	2.12822			-0.834219	21.2222	1.95756				2.335	0	0	0	0	0
-0.957895	11.5607	2.12166			-0.796443	21.0851	1.95623				2.386	0	0	0	0	0
-0.924703	13.0562	2.13432			-0.758668	20.8773	1.95692				2.292	0	0	0	0	0
-0.89151	14.1668	2.15995			-0.720892	20.7615	1.97696				2.312	0	0	0	0	0
-0.858318	14.6974	2.15748			-0.683117	20.644	2.02783				2.182	0	0	0	0	0
-0.825126	14.449	2.14847			-0.645341	20.4849	2.08808				2.336	0	0	0	0	0
-0.791934	13.7504	2.14309			-0.607566	20.195	2.14692				2.379	0	0	0	0	0
-0.758742	12.8959	2.15412			-0.56979	19.8509	2.16938				2.297	0	0	0	0	0
-0.72555	12.0202	2.16072			-0.532015	19.3964	2.18989				2.337	0	0	0	0	0
-0.692358	11.3079	2.16566			-0.494239	18.9934	2.21142				2.283	0	0	0	0	0
-0.659166	10.7262	2.17895			-0.456464	18.667	2.23319				2.228	0	0	0	0	0
-0.625974	10.4643	2.19523			-0.418688	18.4231	2.21838				2.357	0	0	0	0	1
-0.592782	10.598	2.19197			-0.380913	18.1712	2.20676				2.302	0	0	0	0	1
-0.559589	10.7808	2.17507			-0.343137	17.9736	2.19719				2.219	0	0	0	0	0
-0.526397	10.4145	2.17596			-0.305362	17.793	2.20111				2.364	0	0	0	0	0
-0.493205	9.78976	2.1841			-0.267586	17.4876	2.21211				2.271	0	0	0	0	0
-0.460013	9.38372	2.19306			-0.229811	17.2313	2.22344				2.308	0	0	0	0	0
-0.426821	9.30557	2.20152			-0.192035	16.9549	2.23357				2.397	0	0	0	0	0
-0.393629	9.85442	2.18884			-0.15426	16.7104	2.23477				2.195	0	0	0	0	1
-0.360437	10.6855	2.17738			-0.116484	16.4929	2.23332				2.224	0	0	0	0	0
-0.327245	11.4026	2.1521			-0.0787087	16.3356	2.2238				2.36	0	0	0	0	0
-0.294053	11.8479	2.12425			-0.0409332	16.2488	2.22088				2.191	0	0	0	0	0
-0.260861	12.1015	2.115			-0.00315767	16.2037	2.2139				2.355	0	0	0	0	0
-0.227668	12.1375	2.11174			0.0346178	16.1841	2.20583				2.328	0	0	0	0	0
-0.194476	11.854	2.13206			0.0723933	16.3109	2.20886				2.169	0	0	0	0	0
-0.161284	11.297	2.15176			0.110169	16.4831	2.21589				2.289	0	0	0	0	1
-0.128092	10.8215	2.1635			0.147944	16.7475	2.21806				2.332	0	0	0	0	0
-0.0949001	10.762	2.17248			0.18572	17.0841	2.21842				2.224	0	0	0	0	0
-0.061708	11.0474	2.17547			0.223495	17.3825	2.2111				2.325	0	0	0	0	0
-0.0285159	11.284	2.17916			0.261271	17.6372	2.21033				2.21	0	0	0	0	0
0.00467621	10.6278	2.15653			0.299046	17.9487	2.22092				2.381	0	0	0	0	0
0.0378683	9.56857	2.14126			0.336822	18.3525	2.22396				2.31	0	0	0	0	0
0.0710604	8.55643	2.1361			0.374597	18.6413	2.2295				2.299	0	0	0	0	0
0.104252	8.0025	2.14473			0.412373	18.9733	2.23366				2.361	0	0	0	0	0
0.137445	8.07731	2.15141			0.450148	19.2368	2.2438				2.356	0	0	0	0	0
0.170637	8.77086	2.14597			0.487924	19.4725	2.23885				2.362	0	0	0	0	0
0.203829	9.70858	2.1539			0.525699	19.8598	2.24319				2.348	0	0	0	0	0
0.237021	10.674	2.16983			0.563475	20.2895	2.24897				2.312	0	0	0	0	0
0.270213	11.8273	2.18644			0.60125	20.7054	2.25769				2.325	0	0	0	0	0
0.303405	13.2051	2.19995			0.639026	21.0697	2.26321				2.265	0	0	0	0	0
0.336597	14.4944	2.17081			0.676801	21.3707	2.26789				2.302	0	0	0	0	0
0.369789	14.529	2.1737			0.714577	21.5504	2.26798				2.357	0	0	0	0	0
0.402981	13.5745	2.20763			0.752352	21.6675	2.26367				2.228	0	0	0	0	0
0.436173	12.0671	2.22708			0.790128	21.6419	2.26816				2.355	0	0	0	0	0
0.469366	10.986	2.21905			0.827903	21.6068	2.26009				2.338	0	0	0	0	0
0.502558	10.834	2.17953			0.865679	21.5471	2.25727				2.259	0	0	0	0	0
0.53575	11.1069	2.19373			0.903454	21.3724	2.25255				2.313	0	0	0	0	0
0.568942	11.5642	2.18088			0.94123	21.1359	2.25436				2.243	0	0	0	0	0
0.602134	12.3811	2.14357			0.979005	20.7729	2.27253				2.295	0	0	0	0	0
0.635326	13.3708	2.14414			1.01678	20.3653	2.29159				2.235	0	0	0	0	0
0.668518	14.287	2.1542			1.05456	19.9499	2.28261				2.262	0	0	0	0	0
0.70171	15.1131	2.1228			1.09233	19.225	2.28124				2.312	0	0	0	0	0
0.734903	14.6347	2.18102			1.13011	18.4091	2.29018				2.325	0	0	0	0	0
0.768095	12.8626	2.24543			1.16788	17.5349	2.29973				2.365	0	0	0	0	0
0.801287	10.9809	2.24127			1.20566	16.7293	2.30515				2.352	0	0	0	0	0
0.834479	9.98544	2.21246			1.24343	15.9596	2.31434				2.258	0	0	0	0	0
0.867671	9.70816	2.17179			1.28121	15.1334	2.32685				2.209	0	0	0	0	0
0.900863	9.47663	2.2054			1.31899	14.3604	2.35026				2.246	0	0	0	0	1
0.934055	9.27438	2.27861			1.35676	13.6602	2.37879				2.227	0	0	0	0	0
0.967247	9.41691	2.29792			1.39454	12.8686	2.40413				2.265	0	0	0	0	0
1.00044	9.95326	2.30731			1.43231	11.9571	2.41029				2.263	0	0	0	0	0
1.03363	10.3734	2.36124			1.47009	10.9681	2.40925				2.25	0	0	0	0	0
1.06682	10.2564	2.31196			1.50786	10.03	2.40608				2.26	0	0	0	0	0
1.10002	8.39921	2.30778			1.54564	9.14217	2.40251				2.221	0	0	0	0	0
1.13321	5.9787	2.41042			1.58341	8.29561	2.40175				2.29	0	0	0	0	0
1.1664	4.75381	2.42056			1.62119	7.69991	2.40323				2.248	0	0	0	0	0
1.19959	4.49993	2.34568			1.65896	7.15299	2.41883				2.29	0	0	0	0	0
1.23278	4.13744	2.32786			1.69674	6.47002	2.44				2.156	0	0	0	0	0
1.26598	3.93867	2.33233			1.73452	5.88735	2.44393				2.143	0	0	0	0	1
1.29917	3.75745	2.34031			1.77229	5.49442	2.43367				2.237	0	0	0	0	0
1.33236	3.52239	2.33348			1.81007	5.29621	2.4308				2.26	0	0	0	0	0
1.36555	3.23059	2.33858			1.84784	5.17406	2.43754				2.206	0	0	0	0	0
1.39874	3.1041	2.34198			1.88562	4.96514	2.44432				2.269	0	0	0	0	0
1.43194	3.27355	2.34334			1.92339	4.78539	2.44849				2.202	0	0	0	0	0
1.46513	3.64387	2.3541			1.96117	4.80686	2.45983				2.277	0	0	0	0	0
1.49832	3.94613	2.36018			1.99894	4.90798	2.46222				2.284	0	0	0	0	0
1.53151	4.16319	2.35946			2.03672	4.89841	2.50008				2.228	0	0	0	0	0
1.56471	3.84545	2.37654			2.0745	4.44681	2.50001				2.184	0	0	0	0	0
1.5979	3.22895	2.38107			2.11227	3.86059	2.46418				2.282	0	0	0	0	0
1.63109	2.86433	2.37727			2.15005	3.39992	2.44156				2.238	0	0	0	0	0
1.66428	2.83013	2.38547			2.18782	3.20462	2.43408				2.222	0	0	0	0	0
1.69747	2.86282	2.388			2.2256	3.04785	2.44752				2.152	0	0	0	0	0
1.73067	2.70596	2.38355									2.283	0	0	0	0	0
1.76386	2.34961	2.37608									2.236	0	0	0	0	0
1.79705	1.93176	2.36884									2.233	0	0	0	0	0
1.83024	1.57401	2.3649									2.239	0	0	0	0	0
1.86343	1.40651	2.35806									2.18	0	0	0	0	0
1.89663	1.22157	2.35286									2.244	0	0	0	0	0
1.92982	1.0153	2.35458									2.255	0	0	0	0	0
1.96301	0.949867	2.35536									2.282	0	0	0	0	0
1.9962	1.04356	2.348									2.216	0	0	0	0	0
2.02939	0.986084	2.34719									2.065	0	0	0	0	0
2.06259	0.748585	2.3503									2.206	0	0	0	0	0
2.09578	0.613671	2.3494									2.335	0	0	0	0	0
2.12897	0.647841	2.34484									2.237	0	0	0	0	0
2.16216	0.681341	2.33963									2.215	0	0	0	0	0
2.19536	0.664444	2.34097									2.261	0	0	0	0	0
2.22855	0.55553	2.34603									2.26	0	0	0	0	1
											2.303	0	0	0	0	0
											2.136	0	0	0	0	0
											2.307	0	0	0	0	0
											2.131	0	0	0	0	0
											2.183	0	0	0	0	0
											2.381	0	0	0	0	0
											2.339	0	0	0	0	0
											2.13	0	0	0	0	1
											2.17	0	0	0	0	0
											2.236	0	0	0	0	0
											2.298	0	0	0	0	0
											2.289	0	0	0	0	0
											2.268	0	0	0	0	0
											2.114	0	0	0	0	0
											2.246	0	0	0	0	0
											2.199	0	0	0	0	0
											2.334	0	0	0	0	0
											2.278	0	0	0	0	0
											2.155	0	0	0	0	0
											2.372	0	0	0	0	0
											2.26	0	0	0	0	0
											2.235	0	0	0	0	0
											2.274	0	0	0	0	0
											2.134	0	0	0	0	0
											2.313	0	0	0	0	0
											2.203	0	0	0	0	0
											2.316	0	0	0	0	0
											2.218	0	0	0	0	0
											2.244	0	0	0	0	0
											2.215	0	0	0	0	0
											2.3	0	0	0	0	0
											2.342	0	0	0	0	0
											2.293	0	0	0	0	0
											2.236	0	0	0	0	0
											2.125	0	0	0	0	0
											2.191	0	0	0	0	0
											2.357	0	0	0	0	0
											2.363	0	0	0	0	0
											2.372	0	0	0	0	0
											2.234	0	0	0	0	0
											2.317	0	0	0	0	0
											2.355	0	0	0	0	0
											2.203	0	0	0	0	0
											2.243	0	0	0	0	0
											2.147	0	0	0	0	1
											2.19	0	0	0	0	0
											2.159	0	0	0	0	1
											2.238	0	0	0	0	0
											2.083	0	0	0	0	0
											2.124	0	0	0	0	0
											2.126	0	0	0	0	0
											2.107	0	0	0	0	0
											2.107	0	0	0	0	0
											2.317	0	0	0	0	0
											2.154	0	0	0	0	0
											2.211	0	0	0	0	0
											2.232	0	0	0	0	0
											2.17	0	0	0	0	0
											2.221	0	0	0	0	0
											2.253	0	0	0	0	0
											2.296	0	0	0	0	0
											2.244	0	0	0	0	0
											2.234	0	0	0	0	0
											2.201	0	0	0	0	0
											2.292	0	0	0	0	0
											2.045	0	0	0	0	0
											2.204	0	0	0	0	0
											2.278	0	0	0	0	0
											2.12	0	0	0	0	0
											2.222	0	0	0	0	0
											2.276	0	0	0	0	0
											2.259	0	0	0	0	0
											2.202	0	0	0	0	0
											2.141	0	0	0	0	0
											2.405	0	0	0	0	0
											2.162	0	0	0	0	0
											2.221	0	0	0	0	0
											2.397	0	0	0	0	0
											2.192	0	0	0	0	0
											2.289	0	0	0	0	0
											2.185	0	0	0	0	1
											2.194	0	0	0	0	0
											2.18	0	0	0	0	0
											2.373	0	0	0	0	0
											2.273	0	0	0	0	0
											2.233	0	0	0	0	0
											2.324	0	0	0	0	0
											2.108	0	0	0	0	0
											2.364	0	0	0	0	0
											2.187	0	0	0	0	0
											2.236	0	0	0	0	0
											2.279	0	0	0	0	0
											2.208	0	0	0	0	0
											2.321	0	0	0	0	0
											2.203	0	0	0	0	0
											2.244	0	0	0	0	0
											2.273	0	0	0	0	0
											2.304	0	0	0	0	0
											2.212	0	0	0	0	0
											2.032	0	0	0	0	0
											2.155	0	0	0	0	0
											2.143	0	0	0	0	0
											2.163	0	0	0	0	1
											2.208	0	0	0	0	0
											2.094	0	0	0	0	0
											2.146	0	0	0	0	0
											2.188	0	0	0	0	0
											2.212	0	0	0	0	0
											2.217	0	0	0	0	0
											2.224	0	0	0	0	0
											2.097	0	0	0	0	0
											2.219	0	0	0	0	0
											2.121	0	0	0	0	0
											2.094	0	0	0	0	0
											2.164	0	0	0	0	0
											2.058	0	0	0	0	1
											2.306	0	0	0	0	0
											2.19	0	0	0	0	0
											2.132	0	0	0	0	0
											2.184	0	0	0	0	0
											2.197	0	0	0	0	0
											2.036	0	0	0	0	0
											2.307	0	0	0	0	0
											2.149	0	0	0	0	0
											2.341	0	0	0	0	0
											2.182	0	0	0	0	0
											2.302	0	0	0	0	0
											2.162	0	0	0	0	0
											2.162	0	0	0	0	0
											2.222	0	0	0	0	0
											2.195	0	0	0	0	0
											2.035	0	0	0	0	1
											2.039	0	0	0	0	0
											2.096	0	0	0	0	0
											2.182	0	0	0	0	0
											1.978	0	0	0	0	0
											2.103	0	0	0	0	1
											2.141	0	0	0	0	0
											2.09	0	0	0	0	0
											2.203	0	0	0	0	0
											2.077	0	0	0	0	0
											2.237	0	0	0	0	0
											2.246	0	0	0	0	0
											2.236	0	0	0	0	0
											2.283	0	0	0	0	0
											2.294	0	0	0	0	0
											2.16	0	0	0	0	0
											2.186	0	0	0	0	0
											2.206	0	0	0	0	0
											1.939	0	0	0	0	0
											2.186	0	0	0	0	0
											2.234	0	0	0	0	0
											2.262	0	0	0	0	0
											2.106	0	0	0	0	0
											2.06	0	0	0	0	0
											2.251	0	0	0	0	0
											2.287	0	0	0	0	0
											2.221	0	0	0	0	0
											2.121	0	0	0	0	0
											2.239	0	0	0	0	0
											2.181	0	0	0	0	0
											2.218	0	0	0	0	0
											2.192	0	0	0	0	0
											2.272	0	0	0	0	0
											2.255	0	0	0	0	0
											2.146	0	0	0	0	0
											2.149	0	0	0	0	0
											2.193	0	0	0	0	0
											2.316	0	0	0	0	0
											2.144	0	0	0	0	0
											2.14	0	0	0	0	0
											2.213	0	0	0	0	0
											2.364	0	0	0	0	0
											2.177	0	0	0	0	0
											2.121	0	0	0	0	0
											2.2	0	0	0	0	0
											2.228	0	0	0	0	0
											2.169	0	0	0	0	0
											2.122	0	0	0	0	0
											2.208	0	0	0	0	0
											2.233	0	0	0	0	0
											2.173	0	0	0	0	0
											2.271	0	0	0	0	0
											2.23	0	0	0	0	0
											2.245	0	0	0	0	0
											2.088	0	0	0	0	0
											2.372	0	0	0	0	0
											2.234	0	0	0	0	0
											2.248	0	0	0	0	0
											2.242	0	0	0	0	0
											2.423	0	0	0	0	0
											2.208	0	0	0	0	0
											2.329	0	0	0	0	0
											2.314	0	0	0	0	0
											2.31	0	0	0	0	0
											2.179	0	0	0	0	0
											2.19	0	0	0	0	0
											2.138	0	0	0	0	0
											2.149	0	0	0	0	0
											2.07	0	0	0	0	0
											2.102	0	0	0	0	0
											2.168	0	0	0	0	0
											2.043	0	0	0	0	0
											2.08	0	0	0	0	0
											1.978	0	0	0	0	0
											2.234	0	0	0	0	0
											2.168	0	0	0	0	0
											2.197	0	0	0	0	0
											2.188	0	0	0	0	0
											2.224	0	0	0	0	0
											2.174	0	0	0	0	1
											2.271	0	0	0	0	0
											2.243	0	0	0	0	0
											2.274	0	0	0	0	0
											2.145	0	0	0	0	0
											2.089	0	0	0	0	0
											2.11	0	0	0	0	0
											2.143	0	0	0	0	0
											2.075	0	0	0	0	0
											2.288	0	0	0	0	0
											2.111	0	0	0	0	0
											2.113	0	0	0	0	0
											2.071	0	0	0	0	1
											2.041	0	0	0	0	0
											2.132	0	0	0	0	0
											2.199	0	0	0	0	0
											2.156	0	0	0	0	0
											2.046	0	0	0	0	0
											2.162	0	0	0	0	0
											2.028	0	0	0	0	0
											1.96	0	0	0	0	0
											2.182	0	0	0	0	0
											2.018	0	0	0	0	0
											2.015	0	0	0	0	0
											2.079	0	0	0	0	0
											2.08	0	0	0	0	0
											2.075	0	0	0	0	1
											2.166	0	0	0	0	0
											2.073	0	0	0	0	1
											2.123	0	0	0	0	0
											2.016	0	0	0	0	0
											2.095	0	0	0	0	0
											2.129	0	0	0	0	0
											2.121	0	0	0	0	0
											2.086	0	0	0	0	1
											2.183	0	0	0	0	0
											2.12	0	0	0	0	0
											2.194	0	0	0	0	0
											2.052	0	0	0	0	0
											2.175	0	0	0	0	0
											2.18	0	0	0	0	0
											2.182	0	0	0	0	0
											2.107	0	0	0	0	0
											1.933	0	0	0	0	0
											2.152	0	0	0	0	0
											2.064	0	0	0	0	0
											2.126	0	0	0	0	0
											2.15	0	0	0	0	0
											2.137	0	0	0	0	0
											2.111	0	0	0	0	0
											2.156	0	0	0	0	0
											2.207	0	0	0	0	0
											2.144	0	0	0	0	0
											2.119	0	0	0	0	0
											2.212	0	0	0	0	1
											2.211	0	0	0	0	0
											2.198	0	0	0	0	0
											2.062	0	0	0	0	0
											2.089	0	0	0	0	0
											2.162	0	0	0	0	0
											2.113	0	0	0	0	0
											2.159	0	0	0	0	0
											2.245	0	0	0	0	0
											2.194	0	0	0	0	0
											2.117	0	0	0	0	0
											2.211	0	0	0	0	1
											2.173	0	0	0	0	0
											2.075	0	0	0	0	0
											2.065	0	0	0	0	0
											2.12	0	0	0	0	0
											2.077	0	0	0	0	0
											2.206	0	0	0	0	0
											2.114	0	0	0	0	0
											2.124	0	0	0	0	0
											2.212	0	0	0	0	0
											2.276	0	0	0	0	1
											2.116	0	0	0	0	0
											2.118	0	0	0	0	0
											2.112	0	0	0	0	0
											1.99	0	0	0	0	0
											2.146	0	0	0	0	0
											2.189	0	0	0	0	0
											2.153	0	0	0	0	0
											2.156	0	0	0	0	0
											2.199	0	0	0	0	0
											2.179	0	0	0	0	0
											2.245	0	0	0	0	0
											1.988	0	0	0	0	0
											2.064	0	0	0	0	0
											2.191	0	0	0	0	0
											1.979	0	0	0	0	0
											2.184	0	0	0	0	1
											2.097	0	0	0	0	1
											2.213	0	0	0	0	0
											2.165	0	0	0	0	0
											2.157	0	0	0	0	0
											2.097	0	0	0	0	0
											2.078	0	0	0	0	0
											2.151	0	0	0	0	0
											2.089	0	0	0	0	0
											2.078	0	0	0	0	1
											2.088	0	0	0	0	0
											2.127	0	0	0	0	0
											2.109	0	0	0	0	0
											2.009	0	0	0	0	1
											2.255	0	0	0	0	0
											2.143	0	0	0	0	0
											2.089	0	0	0	0	0
											2.196	0	0	0	0	1
											2.186	0	0	0	0	0
											2.142	0	0	0	0	0
											2.11	0	0	0	0	0
											2.093	0	0	0	0	0
											2.09	0	0	0	0	0
											2.105	0	0	0	0	0
											2.159	0	0	0	0	0
											2.072	0	0	0	0	0
											2.272	0	0	0	0	0
											2.15	0	0	0	0	0
											2.002	0	0	0	0	0
											2.076	0	0	0	0	0
											2.022	0	0	0	0	0
											2.071	0	0	0	0	0
											2.237	0	0	0	0	0
											2.042	0	0	0	0	0
											2.117	0	0	0	0	0
											2.211	0	0	0	0	0
											2.094	0	0	0	0	0
											2.141	0	0	0	0	0
											2.06	0	0	0	0	0
											2.037	0	0	0	0	0
											2.034	0	0	0	0	1
											2.077	0	0	0	0	0
											1.991	0	0	0	0	0
											2.181	0	0	0	0	0
											2.023	0	0	0	0	1
											2.032	0	0	0	0	1
											2.066	0	0	0	0	0
											2.073	0	0	0	0	0
											1.922	0	0	0	0	0
											2.003	0	0	0	0	1
											2.169	0	0	0	0	0
											2.09	0	0	0	0	0
											2.019	0	0	0	0	0
											2.163	0	0	0	0	0
											2.118	0	0	0	0	0
											2.194	0	0	0	0	0
											2.109	0	0	0	0	0
											2.062	0	0	0	0	0
											2.083	0	0	0	0	0
											2.135	0	0	0	0	0
											2.037	0	0	0	0	0
											2.07	0	0	0	0	0
											2.068	0	0	0	0	0
											1.956	0	0	0	0	0
											1.949	0	0	0	0	0
											1.955	0	0	0	0	0
											2.063	0	0	0	0	0
											2.079	0	0	0	0	1
											2.136	0	0	0	0	0
											2.034	0	0	0	0	0
											2.062	0	0	0	0	1
											2.074	0	0	0	0	1
											2.086	0	0	0	0	2
											2.041	0	0	0	0	0
											2.131	0	0	0	0	1
											2.007	0	0	0	0	0
											2.115	0	0	0	0	0
											2.045	0	0	0	0	0
											1.99	0	0	0	0	0
											2.076	0	0	0	0	1
											1.992	0	0	0	0	0
											2.069	0	0	0	0	0
											1.926	0	0	0	0	0
											2.007	0	0	0	0	0
											2.054	0	0	0	0	1
											2.025	0	0	0	0	0
											2.02	0	0	0	0	0
											2.14	0	0	0	0	0
											1.947	0	0	0	0	0
											2.109	0	0	0	0	0
											2.121	0	0	0	0	0
											2.063	0	0	0	0	0
											1.939	0	0	0	0	0
											1.999	0	0	0	0	1
											2.161	0	0	0	0	0
											1.957	0	0	0	0	0
											2.011	0	0	0	0	0
											1.941	0	0	0	0	0
											1.988	0	0	0	0	0
											2.006	0	0	0	0	0
											2.112	0	0	0	0	0
											2.046	0	0	0	0	0
											2.059	0	0	0	0	0
											2.067	0	0	0	0	0
											2.106	0	0	0	0	0
											2.047	0	0	0	0	0
											2.047	0	0	0	0	0
											2.03	0	0	0	0	0
											2.091	0	0	0	0	0
											2.044	0	0	0	0	0
											2.173	0	0	0	0	0
											2.038	0	0	0	0	0
											1.889	0	0	0	0	0
											1.982	0	0	0	0	0
											2.041	0	0	0	0	0
											2.067	0	0	0	0	0
											2.039	0	0	0	0	0
											2.049	0	0	0	0	0
											2.187	0	0	0	0	0
											2.014	0	0	0	0	0
											2.127	0	0	0	0	0
											2.041	0	0	0	0	0
											2.143	0	0	0	0	0
											2.129	0	0	0	0	0
											2.118	0	0	0	0	0
											1.937	0	0	0	0	0
											2.011	0	0	0	0	1
											2.058	0	0	0	0	0
											2.215	0	0	0	0	0
											2.129	0	0	0	0	0
											2.04	0	0	0	0	0
											2.003	0	0	0	0	0
											2.139	0	0	0	0	0
											2.095	0	0	0	0	0
											2.084	0	0	0	0	0
											1.993	0	0	0	0	1
											1.914	0	0	0	0	0
											1.94	0	0	0	0	0
											2.126	0	0	0	0	0
											2.007	0	0	0	0	0
											2.111	0	0	0	0	0
											2.132	0	0	0	0	0
											2.071	0	0	0	0	0
											1.957	0	0	0	0	2
											1.998	0	0	0	0	0
											2.102	0	0	0	0	0
											2.014	0	0	0	0	0
											2.176	0	0	0	0	0
											2.041	0	0	0	0	1
											2.062	0	0	0	0	1
											1.994	0	0	0	0	0
											2.026	0	0	0	0	1
											2.11	0	0	0	0	0
											2.108	0	0	0	0	0
											1.98	0	0	0	0	0
											2.012	0	0	0	0	0
											2.015	0	0	0	0	0
											1.999	0	0	0	0	0
											2.038	0	0	0	0	0
											2.08	0	0	0	0	0
											2.041	0	0	0	0	0
											1.946	0	0	0	0	0
											1.95	0	0	0	0	0
											2.048	0	0	0	0	0
											2.127	0	0	0	0	0
											2.075	0	0	0	0	0
											2.238	0	0	0	0	0
											1.998	0	0	0	0	0
											2.047	0	0	0	0	1
											2.052	0	0	0	0	0
											2.062	0	0	0	0	0
											2.126	0	0	0	0	0
											1.986	0	0	0	0	0
											1.929	0	0	0	0	0
											1.905	0	0	0	0	0
											2.096	0	0	0	0	0
											2.105	0	0	0	0	0
											2.06	0	0	0	0	0
											2.046	0	0	0	0	0
											2.092	0	0	0	0	0
											2.062	0	0	0	0	0
											2.174	0	0	0	0	0
											2.068	0	0	0	0	0
											2.076	0	0	0	0	0
											1.922	0	0	0	0	0
											2.026	0	0	0	0	0
											1.899	0	0	0	0	0
											2.123	0	0	0	0	0
											2.054	0	0	0	0	1
											2.058	0	0	0	0	0
											2.114	0	0	0	0	1
											2.035	0	0	0	0	0
											2.18	0	0	0	0	0
											2.007	0	0	0	0	0
											2.094	0	0	0	0	0
											1.921	0	0	0	0	0
											1.988	0	0	0	0	0
											1.994	0	0	0	0	0
											2.048	0	0	0	0	0
											2.012	0	0	0	0	0
											2.085	0	0	0	0	0
											2.05	0	0	0	0	0
											2.118	0	0	0	0	0
											2.031	0	0	0	0	0
											2.031	0	0	0	0	0
											2.005	0	0	0	0	0
											2.011	0	0	0	0	0
											2.039	0	0	0	0	0
											1.989	0	0	0	0	0
											1.994	0	0	0	0	0
											1.956	0	0	0	0	0
											2.091	0	0	0	0	0
											2.046	0	0	0	0	0
											2.053	0	0	0	0	0
											2.019	0	0	0	0	0
											2	0	0	0	0	0
											2.041	0	0	0	0	0
											1.971	0	0	0	0	0
											2.077	0	0	0	0	0
											2.033	0	0	0	0	0
											1.959	0	0	0	0	1
											1.961	0	0	0	0	1
											2.045	0	0	0	0	0
											1.949	0	0	0	0	0
											1.909	0	0	0	0	0
											1.991	0	0	0	0	0
											2.09	0	0	0	0	0
											1.975	0	0	0	0	0
											2.091	0	0	0	0	0
											1.906	0	0	0	0	0
											2.047	0	0	0	0	0
											1.873	0	0	0	0	0
											2.011	0	0	0	0	0
											1.938	0	0	0	0	0
											1.905	0	0	0	0	0
											1.955	0	0	0	0	0
											1.901	0	0	0	0	0
											1.898	0	0	0	0	0
											2.12	0	0	0	0	1
											2.053	0	0	0	0	0
											1.953	0	0	0	0	0
											1.905	0	0	0	0	0
											1.958	0	0	0	0	0
											2.108	0	0	0	0	1
											1.932	0	0	0	0	0
											1.992	0	0	0	0	0
											2.053	0	0	0	0	0
											2.019	0	0	0	0	0
											2.093	0	0	0	0	0
											2.104	0	0	0	0	1
											2.16	0	0	0	0	0
											1.986	0	0	0	0	0
											2.029	0	0	0	0	0
											1.961	0	0	0	0	0
											1.998	0	0	0	0	0
											1.963	0	0	0	0	0
											1.909	0	0	0	0	0
											1.999	0	0	0	0	1
											2.021	0	0	0	0	1
											1.993	0	0	0	0	0
											1.982	0	0	0	0	0
											2.075	0	0	0	0	0
											1.975	0	0	0	0	0
											1.994	0	0	0	0	1
											2.145	0	0	0	0	0
											1.856	0	0	0	0	0
											2.176	0	0	0	0	1
											1.945	0	0	0	0	0
											2.06	0	0	0	0	0
											2.077	0	0	0	0	0
											2.049	0	0	0	0	0
											1.993	0	0	0	0	1
											1.907	0	0	0	0	0
											1.929	0	0	0	0	0
											1.886	0	0	0	0	0
											1.973	0	0	0	0	0
											1.976	0	0	0	0	0
											2.016	0	0	0	0	0
											1.877	0	0	0	0	0
											1.981	0	0	0	0	0
											1.894	0	0	0	0	0
											2.028	0	0	0	0	1
											2.059	0	0	0	0	0
											2.012	0	0	0	0	0
											1.915	0	0	0	0	0
											2.014	0	0	0	0	0
											2.059	0	0	0	0	1
											2.103	0	0	0	0	0
											1.918	0	0	0	0	0
											1.951	0	0	0	0	0
											2.082	0	0	0	0	1
											1.89	0	0	0	0	0
											1.88	0	0	0	0	0
											1.915	0	0	0	0	0
											1.873	0	0	0	0	0
											2.004	0	0	0	0	0
											1.917	0	0	0	0	0
											1.905	0	0	0	0	0
											1.969	0	0	0	0	0
											2.055	0	0	0	0	0
											2.015	0	0	0	0	0
											2.053	0	0	0	0	0
											2.104	0	0	0	0	0
											1.927	0	0	0	0	0
											1.89	0	0	0	0	0
											1.801	0	0	0	0	0
											2.067	0	0	0	0	0
											2.013	0	0	0	0	1
											1.987	0	0	0	0	0
											2.041	0	0	0	0	0
											2.067	0	0	0	0	0
											1.965	0	0	0	0	0
											1.933	0	0	0	0	0
											1.952	0	0	0	0	0
											1.942	0	0	0	0	0
											1.919	0	0	0	0	0
											1.949	0	0	0	0	0
											1.991	0	0	0	0	0
											1.947	0	0	0	0	0
											2.022	0	0	0	0	0
											1.857	0	0	0	0	1
											1.854	0	0	0	0	1
											1.938	0	0	0	0	0
											2.003	0	0	0	0	0
											1.913	0	0	0	0	0
											1.863	0	0	0	0	0
											2.013	0	0	0	0	0
											2.004	0	0	0	0	0
											2.023	0	0	0	0	0
											1.927	0	0	0	0	0
											2.028	0	0	0	0	0
											1.909	0	0	0	0	0
											1.912	0	0	0	0	0
											1.898	0	0	0	0	0
											1.916	0	0	0	0	0
											1.974	0	0	0	0	0
											2.001	0	0	0	0	0
											1.903	0	0	0	0	0
											1.997	0	0	0	0	1
											2.018	0	0	0	0	0
											1.952	0	0	0	0	0
											1.978	0	0	0	0	0
											2.097	0	0	0	0	0
											1.981	0	0	0	0	0
											1.861	0	0	0	0	0
											2.047	0	0	0	0	0
											1.958	0	0	0	0	0
											1.898	0	0	0	0	0
											1.969	0	0	0	0	0
											2.011	0	0	0	0	0
											1.865	0	0	0	0	1
											1.889	0	0	0	0	0
											1.941	0	0	0	0	0
											1.934	0	0	0	0	0
											1.904	0	0	0	0	2
											1.916	0	0	0	0	0
											1.976	0	0	0	0	0
											1.986	0	0	0	0	0
											1.92	0	0	0	0	0
											1.972	0	0	0	0	1
											1.935	0	0	0	0	0
											1.964	0	0	0	0	0
											1.891	0	0	0	0	0
											1.945	0	0	0	0	0
											1.901	0	0	0	0	0
											1.678	0	0	0	0	0
											1.974	0	0	0	0	0
											1.921	0	0	0	0	0
											1.921	0	0	0	0	0
											1.841	0	0	0	0	0
											1.94	0	0	0	0	0
											1.96	0	0	0	0	0
											1.892	0	0	0	0	1
											1.838	0	0	0	0	1
											1.719	0	0	0	0	1
											1.926	0	0	0	0	0
											1.988	0	0	0	0	0
											1.966	0	0	0	0	0
											1.942	0	0	0	0	0
											1.884	0	0	0	0	0
											1.88	0	0	0	0	1
											1.92	0	0	0	0	0
											1.973	0	0	0	0	0
											1.941	0	0	0	0	0
											1.85	0	0	0	0	0
											1.881	0	0	0	0	0
											1.975	0	0	0	0	1
											1.891	0	0	0	0	0
											1.927	0	0	0	0	0
											1.941	0	0	0	0	0
											1.9	0	0	0	0	0
											1.957	0	0	0	0	0
											1.902	0	0	0	0	0
											1.88	0	0	0	0	1
											1.931	0	0	0	0	0
											1.939	0	0	0	0	0
											1.939	0	0	0	0	1
											2.039	0	0	0	0	0
											1.956	0	0	0	0	0
											1.953	0	0	0	0	0
											1.998	0	0	0	0	0
											1.896	0	0	0	0	0
											2.02	0	0	0	0	0
											1.924	0	0	0	0	0
											1.865	0	0	0	0	0
											1.919	0	0	0	0	0
											1.898	0	0	0	0	0
											2.018	0	0	0	0	0
											1.74	0	0	0	0	0
											1.935	0	0	0	0	0
											1.769	0	0	0	0	0
											1.995	0	0	0	0	0
											1.927	0	0	0	0	0
											1.896	0	0	0	0	0
											1.935	0	0	0	0	0
											2.003	0	0	0	0	0
											1.9	0	0	0	0	0
											2.017	0	0	0	0	0
											1.9	0	0	0	0	0
											1.878	0	0	0	0	0
											2.023	0	0	0	0	0
											1.898	0	0	0	0	0
											2.036	0	0	0	0	0
											1.858	0	0	0	0	2
											1.789	0	0	0	0	0
											1.953	0	0	0	0	0
											1.903	0	0	0	0	0
											1.817	0	0	0	0	0
											1.88	0	0	0	0	0
											1.923	0	0	0	0	0
											1.814	0	0	0	0	0
											1.901	0	0	0	0	0
											1.996	0	0	0	0	0
											1.933	0	0	0	0	0
											1.895	0	0	0	0	0
											1.928	0	0	0	0	0
											1.952	0	0	0	0	0
											1.9	0	0	0	0	0
											1.926	0	0	0	0	1
											2.014	0	0	0	0	1
											1.874	0	0	0	0	1
											1.917	0	0	0	0	0
											1.88	0	0	0	0	1
											1.916	0	0	0	0	0
											1.945	0	0	0	0	0
											1.862	0	0	0	0	0
											1.833	0	0	0	0	0
											1.831	0	0	0	0	0
											1.939	0	0	0	0	0
											1.947	0	0	0	0	1
											1.828	0	0	0	0	0
											1.899	0	0	0	0	0
											1.753	0	0	0	0	0
											1.887	0	0	0	0	0
											1.874	0	0	0	0	0
											2.036	0	0	0	0	0
											1.944	0	0	0	0	0
											1.966	0	0	0	0	0
											1.835	0	0	0	0	0
											1.867	0	0	0	0	0
											1.867	0	0	0	0	0
											1.906	0	0	0	0	0
											1.781	0	0	0	0	0
											1.99	0	0	0	0	0
											1.882	0	0	0	0	1
											1.845	0	0	0	0	0
											1.844	0	0	0	0	0
											1.925	0	0	0	0	0
											2.14	0	0	0	0	0
											2.019	0	0	0	0	0
											1.876	0	0	0	0	0
											1.794	0	0	0	0	0
											1.764	0	0	0	0	0
											1.863	0	0	0	0	0
											1.851	0	0	0	0	0
											1.943	0	0	0	0	0
											1.889	0	0	0	0	0
											2.015	0	0	0	0	0
											1.911	0	0	0	0	0
											1.945	0	0	0	0	0
											1.973	0	0	0	0	1
											2.05	0	0	0	0	0
											1.84	0	0	0	0	0
											1.905	0	0	0	0	1
											1.858	0	0	0	0	1
											2.115	0	0	0	0	0
											1.934	0	0	0	0	1
											1.904	0	0	0	0	0
											2.012	0	0	0	0	0
											2.012	0	0	0	0	0
											1.861	0	0	0	0	0
											1.931	0	0	0	0	1
											1.891	0	0	0	0	1
											1.855	0	0	0	0	0
											1.987	0	0	0	0	0
											2.017	0	0	0	0	0
											1.788	0	0	0	0	0
											1.909	0	0	0	0	0
											1.842	0	0	0	0	0
											1.842	0	0	0	0	0
											1.904	0	0	0	0	0
											1.867	0	0	0	0	0
											2.006	0	0	0	0	0
											1.999	0	0	0	0	1
											1.908	0	0	0	0	0
											1.954	0	0	0	0	0
											1.99	0	0	0	0	0
											1.808	0	0	0	0	0
											1.866	0	0	0	0	0
											1.932	0	0	0	0	0
											2.02	0	0	0	0	0
											1.88	0	0	0	0	1
											1.916	0	0	0	0	0
											1.803	0	0	0	0	0
											1.884	0	0	0	0	0
											1.961	0	0	0	0	0
											1.781	0	0	0	0	0
											1.712	0	0	0	0	1
											1.97	0	0	0	0	0
											1.844	0	0	0	0	1
											1.837	0	0	0	0	0
											1.921	0	0	0	0	0
											1.893	0	0	0	0	0
											1.872	0	0	0	0	0
											1.771	0	0	0	0	0
											1.68	0	0	0	0	0
											1.808	0	0	0	0	0
											1.85	0	0	0	0	1
											1.88	0	0	0	0	0
											1.92	0	0	0	0	0
											1.832	0	0	0	0	0
											1.664	0	0	0	0	0
											1.814	0	0	0	0	1
											1.826	0	0	0	0	1
											1.917	0	0	0	0	0
											1.813	0	0	0	0	0
											1.83	0	0	0	0	0
											1.946	0	0	0	0	0
											1.994	0	0	0	0	0
											1.847	0	0	0	0	1
											1.826	0	0	0	0	0
											1.935	0	0	0	0	0
											1.816	0	0	0	0	1
											1.943	0	0	0	0	1
											1.807	0	0	0	0	1
											1.79	0	0	0	0	0
											1.912	0	0	0	0	0
											1.836	0	0	0	0	0
											1.898	0	0	0	0	0
											2.095	0	0	0	0	0
											1.906	0	0	0	0	0
											1.935	0	0	0	0	0
											1.907	0	0	0	0	0
											1.773	0	0	0	0	0
											1.794	0	0	0	0	0
											1.791	0	0	0	0	0
											1.85	0	0	0	0	2
											1.888	0	0	0	0	1
											1.943	0	0	0	0	1
											1.886	0	0	0	0	0
											1.801	0	0	0	0	0
											1.829	0	0	0	0	1
											1.787	0	0	0	0	0
											1.893	0	0	0	0	0
											1.881	0	0	0	0	0
											1.742	0	0	0	0	0
											1.82	0	0	0	0	0
											1.842	0	0	0	0	0
											1.808	0	0	0	0	0
											1.785	0	0	0	0	0
											1.869	0	0	0	0	0
											1.872	0	0	0	0	0
											1.774	0	0	0	0	0
											1.916	0	0	0	0	0
											1.88	0	0	0	0	0
											1.927	0	0	0	0	0
											1.771	0	0	0	0	1
											1.817	0	0	0	0	0
											1.719	0	0	0	0	0
											1.738	0	0	0	0	0
											1.732	0	0	0	0	0
											1.864	0	0	0	0	0
											1.812	0	0	0	0	0
											1.918	0	0	0	0	0
											1.785	0	0	0	0	0
											1.797	0	0	0	0	0
											2.027	0	0	0	0	0
											1.824	0	0	0	0	1
											1.831	0	0	0	0	0
											1.877	0	0	0	0	1
											1.886	0	0	0	0	0
											1.826	0	0	0	0	0
											1.918	0	0	0	0	0
											1.844	0	0	0	0	1
											1.892	0	0	0	0	1
											1.889	0	0	0	0	0
											1.769	0	0	0	0	0
											1.904	0	0	0	0	0
											1.932	0	0	0	0	0
											1.934	0	0	0	0	0
											1.963	0	0	0	0	0
											1.963	0	0	0	0	0
											1.832	0	0	0	0	1
											1.847	0	0	0	0	0
											1.866	0	0	0	0	0
											1.899	0	0	0	0	0
											1.95	0	0	0	0	0
											1.846	0	0	0	0	0
											1.869	0	0	0	0	0
											1.833	0	0	0	0	1
											1.762	0	0	0	0	1
											1.78	0	0	0	0	0
											1.75	0	0	0	0	1
											1.74	0	0	0	0	0
											1.782	0	0	0	0	0
											1.752	0	0	0	0	0
											1.675	0	0	0	0	0
											1.872	0	0	0	0	0
											1.802	0	0	0	0	0
											1.802	0	0	0	0	0
											1.894	0	0	0	0	0
											1.839	0	0	0	0	0
											1.751	0	0	0	0	0
											1.858	0	0	0	0	0
											1.727	0	0	0	0	0
											1.828	0	0	0	0	0
											1.888	0	0	0	0	0
											1.924	0	0	0	0	0
											1.755	0	0	0	0	0
											1.762	0	0	0	0	0
											1.83	0	0	0	0	0
											1.88	0	0	0	0	0
											1.946	0	0	0	0	0
											1.884	0	0	0	0	0
											1.781	0	0	0	0	0
											1.786	0	0	0	0	0
											1.776	0	0	0	0	0
											1.764	0	0	0	0	0
											1.751	0	0	0	0	0
											1.858	0	0	0	0	0
											1.874	0	0	0	0	0
											1.729	0	0	0	0	0
											1.86	0	0	0	0	1
											1.826	0	0	0	0	0
											1.885	0	0	0	0	0
											1.83	0	0	0	0	0
											1.889	0	0	0	0	2
											1.833	0	0	0	0	1
											1.678	0	0	0	0	0
											1.707	0	0	0	0	0
											1.833	0	0	0	0	0
											1.886	0	0	0	0	1
											1.877	0	0	0	0	0
											1.82	0	0	0	0	1
											1.787	0	0	0	0	0
											1.788	0	0	0	0	0
											1.764	0	0	0	0	0
											1.759	0	0	0	0	0
											1.767	0	0	0	0	0
											1.702	0	0	0	0	0
											1.812	0	0	0	0	0
											1.74	0	0	0	0	0
											1.747	0	0	0	0	0
											1.822	0	0	0	0	0
											1.942	0	0	0	0	0
											1.762	0	0	0	0	0
											1.74	0	0	0	0	0
											1.815	0	0	0	0	0
											1.83	0	0	0	0	0
											1.722	0	0	0	0	0
											1.672	0	0	0	0	0
											1.764	0	0	0	0	0
											1.811	0	0	0	0	0
											1.85	0	0	0	0	0
											1.75	0	0	0	0	0
											1.687	0	0	0	0	0
											1.78	0	0	0	0	0
											1.775	0	0	0	0	0
											1.91	0	0	0	0	0
											1.845	0	0	0	0	0
											1.832	0	0	0	0	0
											1.711	0	0	0	0	0
											1.719	0	0	0	0	0
											1.758	0	0	0	0	0
											1.816	0	0	0	0	0
											1.833	0	0	0	0	0
											1.818	0	0	0	0	0
											1.861	0	0	0	0	0
											1.853	0	0	0	0	0
											1.774	0	0	0	0	0
											1.85	0	0	0	0	0
											1.805	0	0	0	0	0
											1.756	0	0	0	0	0
											1.798	0	0	0	0	0
											1.851	0	0	0	0	0
											1.8	0	0	0	0	1
											1.773	0	0	0	0	0
											1.735	0	0	0	0	0
											1.914	0	0	0	0	0
											1.806	0	0	0	0	0
											1.666	0	0	0	0	1
											1.762	0	0	0	0	0
											1.687	0	0	0	0	0
											1.678	0	0	0	0	0
											1.729	0	0	0	0	1
											1.801	0	0	0	0	0
											1.814	0	0	0	0	0
											1.648	0	0	0	0	0
											1.737	0	0	0	0	1
											1.772	0	0	0	0	0
											1.803	0	0	0	0	1
											1.775	0	0	0	0	1
											1.76	0	0	0	0	0
											1.677	0	0	0	0	0
											1.705	0	0	0	0	0
											1.717	0	0	0	0	0
											1.717	0	0	0	0	0
											1.738	0	0	0	0	0
											1.741	0	0	0	0	0
											1.783	0	0	0	0	0
											1.642	0	0	0	0	0
											1.617	0	0	0	0	0
											1.57	0	0	0	0	1
											1.818	0	0	0	0	0
											1.747	0	0	0	0	0
											1.768	0	0	0	0	0
											1.796	0	0	0	0	0
											1.772	0	0	0	0	0
											1.829	0	0	0	0	1
											1.793	0	0	0	0	2
											1.751	0	0	0	0	1
											1.802	0	0	0	0	0
											1.815	0	0	0	0	0
											1.771	0	0	0	0	0
											1.814	0	0	0	0	0
											1.792	0	0	0	0	0
											1.756	0	0	0	0	0
											1.842	0	0	0	0	1
											1.895	0	0	0	0	0
											1.752	0	0	0	0	0
											1.827	0	0	0	0	0
											1.783	0	0	0	0	0
											1.667	0	0	0	0	1
											1.771	0	0	0	0	0
											1.726	0	0	0	0	0
											1.807	0	0	0	0	0
											2.064	0	0	0	0	0
											1.749	0	0	0	0	0
											1.893	0	0	0	0	0
											1.825	0	0	0	0	0
											1.77	0	0	0	0	0
											1.823	0	0	0	0	0
											1.879	0	0	0	0	0
											1.833	0	0	0	0	0
											1.797	0	0	0	0	0
											1.785	0	0	0	0	1
											1.799	0	0	0	0	1
											1.775	0	0	0	0	1
											1.846	0	0	0	0	0
											1.852	0	0	0	0	0
											1.767	0	0	0	0	0
											1.649	0	0	0	0	0
											1.719	0	0	0	0	1
											1.674	0	0	0	0	1
											1.663	0	0	0	0	0
											1.82	0	0	0	0	0
											1.807	0	0	0	0	0
											1.717	0	0	0	0	0
											1.666	0	0	0	0	1
											1.809	0	0	0	0	0
											1.836	0	0	0	0	1
											1.848	0	0	0	0	1
											1.795	0	0	0	0	0
											1.84	0	0	0	0	1
											1.822	0	0	0	0	1
											1.634	0	0	0	0	0
											1.81	0	0	0	0	0
											1.887	0	0	0	0	0
											1.748	0	0	0	0	0
											1.584	0	0	0	0	0
											1.627	0	0	0	0	0
											1.67	0	0	0	0	0
											1.662	0	0	0	0	0
											1.644	0	0	0	0	1
											1.756	0	0	0	0	0
											1.66	0	0	0	0	0
											1.806	0	0	0	0	0
											1.936	0	0	0	0	0
											1.793	0	0	0	0	1
											1.827	0	0	0	0	0
											1.827	0	0	0	0	0
											1.772	0	0	0	0	1
											1.936	0	0	0	0	0
											2.025	0	0	0	0	0
											1.794	0	0	0	0	1
											1.736	0	0	0	0	2
											1.706	0	0	0	0	1
											1.664	0	0	0	0	2
											1.692	0	0	0	0	3
											1.716	0	0	0	0	1
											1.821	0	0	0	0	2
											1.769	0	0	0	0	0
											1.722	0	0	0	0	1
											1.686	0	0	0	0	1
											1.668	0	0	0	0	2
											1.713	0	0	0	0	1
											1.744	0	0	0	0	0
											1.733	0	0	0	0	1
											1.81	0	0	0	0	0
											1.846	0	0	0	0	0
											1.706	0	0	0	0	1
											1.731	0	0	0	0	0
											1.774	0	0	0	0	0
											1.903	0	0	0	0	1
											1.811	0	0	0	0	0
											1.854	0	0	0	0	0
											1.558	0	0	0	0	0
											1.815	0	0	0	0	0
											1.678	0	0	0	0	1
											1.83	0	0	0	0	0
											1.685	0	0	0	0	1
											1.677	0	0	0	0	1
											1.832	0	0	0	0	1
											1.787	0	0	0	0	0
											1.867	0	0	0	0	0
											1.858	0	0	0	0	1
											1.805	0	0	0	0	1
											1.639	0	0	0	0	1
											1.761	0	0	0	0	0
											1.809	0	0	0	0	0
											1.781	0	0	0	0	0
											1.86	0	0	0	0	0
											1.79	0	0	0	0	0
											1.616	0	0	0	0	0
											1.632	0	0	0	0	1
											1.796	0	0	0	0	1
											1.781	0	0	0	0	0
											1.764	0	0	0	0	1
											1.664	0	0	0	0	0
											1.661	0	0	0	0	0
											1.753	0	0	0	0	1
											1.751	0	0	0	0	0
											1.634	0	0	0	0	0
											1.699	0	0	0	0	1
											1.783	0	0	0	0	0
											1.649	0	0	0	0	0
											1.748	0	0	0	0	0
											1.761	0	0	0	0	0
											1.761	0	0	0	0	0
											1.627	0	0	0	0	0
											1.645	0	0	0	0	0
											1.629	0	0	0	0	0
											1.734	0	0	0	0	0
											1.801	0	0	0	0	0
											1.786	0	0	0	0	1
											1.875	0	0	0	0	0
											1.801	0	0	0	0	0
											1.724	0	0	0	0	0
											1.675	0	0	0	0	0
											1.693	0	0	0	0	0
											1.749	0	0	0	0	0
											1.697	0	0	0	0	0
											1.639	0	0	0	0	0
											1.688	0	0	0	0	0
											1.644	0	0	0	0	0
											1.724	0	0	0	0	0
											1.786	0	0	0	0	0
											1.769	0	0	0	0	2
											1.59	0	0	0	0	0
											1.703	0	0	0	0	0
											1.672	0	0	0	0	0
											1.676	0	0	0	0	0
											1.601	0	0	0	0	0
											1.578	0	0	0	0	2
											1.568	0	0	0	0	1
											1.667	0	0	0	0	0
											1.651	0	0	0	0	1
											1.633	0	0	0	0	1
											1.612	0	0	0	0	1
											1.611	0	0	0	0	1
											1.725	0	0	0	0	1
											1.618	0	0	0	0	1
											1.591	0	0	0	0	2
											1.538	0	0	0	0	0
											1.662	0	0	0	0	2
											1.576	0	0	0	0	2
											1.734	0	0	0	0	1
											1.731	0	0	0	0	0
											1.657	0	0	0	0	0
											1.633	0	0	0	0	0
											1.654	0	0	0	0	1
											1.604	0	0	0	0	0
											1.614	0	0	0	0	0
											1.615	0	0	0	0	1
											1.643	0	0	0	0	0
											1.76	0	0	0	0	0
											1.723	0	0	0	0	0
											1.663	0	0	0	0	0
											1.792	0	0	0	0	1
											1.63	0	0	0	0	0
											1.725	0	0	0	0	0
											1.68	0	0	0	0	1
											1.626	0	0	0	0	1
											1.83	0	0	0	0	0
											1.731	0	0	0	0	0
											1.736	0	0	0	0	0
											1.605	0	0	0	0	2
											1.583	0	0	0	0	0
											1.641	0	0	0	0	0
											1.777	0	0	0	0	0
											1.749	0	0	0	0	0
											1.79	0	0	0	0	0
											1.668	0	0	0	0	0
											1.674	0	0	0	0	0
											1.601	0	0	0	0	1
											1.615	0	0	0	0	0
											1.58	0	0	0	0	1
											1.631	0	0	0	0	1
											1.675	0	0	0	0	0
											1.798	0	0	0	0	0
											1.662	0	0	0	0	0
											1.6	0	0	0	0	0
											1.586	0	0	0	0	2
											1.617	0	0	0	0	2
											1.647	0	0	0	0	1
											1.679	0	0	0	0	0
											1.655	0	0	0	0	0
											1.669	0	0	0	0	0
											1.851	0	0	0	0	0
											1.692	0	0	0	0	0
											1.806	0	0	0	0	0
											1.698	0	0	0	0	0
											1.822	0	0	0	0	0
											1.689	0	0	0	0	0
											1.677	0	0	0	0	1
											1.794	0	0	0	0	0
											1.857	0	0	0	0	0
											1.531	0	0	0	0	0
											1.743	0	0	0	0	0
											1.552	0	0	0	0	0
											1.521	0	0	0	0	1
											1.706	0	0	0	0	0
											1.715	0	0	0	0	1
											1.594	0	0	0	0	1
											1.575	0	0	0	0	1
											1.656	0	0	0	0	0
											1.675	0	0	0	0	0
											1.747	0	0	0	0	0
											1.776	0	0	0	0	0
											1.696	0	0	0	0	1
											1.553	0	0	0	0	2
											1.749	0	0	0	0	0
											1.741	0	0	0	0	0
											1.687	0	0	0	0	0
											1.625	0	0	0	0	1
											1.622	0	0	0	0	0
											1.656	0	0	0	0	0
											1.656	0	0	0	0	1
											1.601	0	0	0	0	0
											1.647	0	0	0	0	0
											1.553	0	0	0	0	1
											1.712	0	0	0	0	0
											1.801	0	0	0	0	0
											1.764	0	0	0	0	1
											1.673	0	0	0	0	0
											1.758	0	0	0	0	0
											1.548	0	0	0	0	0
											1.65	0	0	0	0	1
											1.719	0	0	0	0	0
											1.726	0	0	0	0	1
											1.616	0	0	0	0	0
											1.569	0	0	0	0	0
											1.686	0	0	0	0	1
											1.608	0	0	0	0	0
											1.748	0	0	0	0	1
											1.688	0	0	0	0	0
											1.643	0	0	0	0	0
											1.711	0	0	0	0	0
											1.791	0	0	0	0	0
											1.571	0	0	0	0	0
											1.485	0	0	0	0	0
											1.662	0	0	0	0	0
											1.575	0	0	0	0	0
											1.678	0	0	0	0	1
											1.597	0	0	0	0	0
											1.64	0	0	0	0	0
											1.612	0	0	0	0	0
											1.67	0	0	0	0	0
											1.654	0	0	0	0	0
											1.574	0	0	0	0	1
											1.61	0	0	0	0	0
											1.606	0	0	0	0	1
											1.619	0	0	0	0	0
											1.551	0	0	0	0	0
											1.605	0	0	0	0	0
											1.667	0	0	0	0	0
											1.804	0	0	0	0	0
											1.58	0	0	0	0	0
											1.637	0	0	0	0	0
											1.706	0	0	0	0	0
											1.708	0	0	0	0	0
											1.627	0	0	0	0	0
											1.708	0	0	0	0	1
											1.665	0	0	0	0	0
											1.644	0	0	0	0	0
											1.689	0	0	0	0	0
											1.55	0	0	0	0	0
											1.633	0	0	0	0	0
											1.643	0	0	0	0	1
											1.609	0	0	0	0	0
											1.717	0	0	0	0	0
											1.64	0	0	0	0	0
											1.575	0	0	0	0	0
											1.658	0	0	0	0	0
											1.624	0	0	0	0	0
											1.598	0	0	0	0	0
											1.553	0	0	0	0	1
											1.607	0	0	0	0	1
											1.623	0	0	0	0	1
											1.711	0	0	0	0	0
											1.598	0	0	0	0	0
											1.622	0	0	0	0	0
											1.647	0	0	0	0	1
											1.656	0	0	0	0	0
											1.548	0	0	0	0	0
											1.497	0	0	0	0	0
											1.549	0	0	0	0	0
											1.454	0	0	0	0	1
											1.415	0	0	0	0	0
											1.599	0	0	0	0	0
											1.686	0	0	0	0	0
											1.627	0	0	0	0	0
											1.601	0	0	0	0	0
											1.609	0	0	0	0	0
											1.538	0	0	0	0	0
											1.473	0	0	0	0	0
											1.651	0	0	0	0	0
											1.552	0	0	0	0	0
											1.724	0	0	0	0	0
											1.673	0	0	0	0	0
											1.611	0	0	0	0	0
											1.678	0	0	0	0	0
											1.683	0	0	0	0	0
											1.654	0	0	0	0	0
											1.501	0	0	0	0	0
											1.621	0	0	0	0	0
											1.67	0	0	0	0	0
											1.771	0	0	0	0	0
											1.642	0	0	0	0	0
											1.521	0	0	0	0	0
											1.656	0	0	0	0	0
											1.597	0	0	0	0	0
											1.539	0	0	0	0	0
											1.673	0	0	0	0	0
											1.642	0	0	0	0	0
											1.573	0	0	0	0	0
											1.667	0	0	0	0	0
											1.516	0	0	0	0	1
											1.717	0	0	0	0	0
											1.635	0	0	0	0	0
											1.662	0	0	0	0	1
											1.628	0	0	0	0	0
											1.611	0	0	0	0	0
											1.595	0	0	0	0	0
											1.618	0	0	0	0	0
											1.691	0	0	0	0	0
											1.515	0	0	0	0	0
											1.593	0	0	0	0	0
											1.494	0	0	0	0	0
											1.675	0	0	0	0	0
											1.611	0	0	0	0	0
											1.59	0	0	0	0	0
											1.567	0	0	0	0	1
											1.707	0	0	0	0	0
											1.611	0	0	0	0	0
											1.591	0	0	0	0	0
											1.514	0	0	0	0	0
											1.659	0	0	0	0	0
											1.618	0	0	0	0	1
											1.639	0	0	0	0	0
											1.541	0	0	0	0	0
											1.576	0	0	0	0	1
											1.612	0	0	0	0	0
											1.524	0	0	0	0	0
											1.61	0	0	0	0	2
											1.647	0	0	0	0	2
											1.598	0	0	0	0	0
											1.582	0	0	0	0	1
											1.605	0	0	0	0	1
											1.582	0	0	0	0	1
											1.665	0	0	0	0	1
											1.585	0	0	0	0	1
											1.579	0	0	0	0	0
											1.634	0	0	0	0	0
											1.427	0	0	0	0	0
											1.627	0	0	0	0	1
											1.627	0	0	0	0	0
											1.629	0	0	0	0	0
											1.541	0	0	0	0	1
											1.55	0	0	0	0	0
											1.477	0	0	0	0	1
											1.671	0	0	0	0	0
											1.54	0	0	0	0	0
											1.508	0	0	0	0	0
											1.56	0	0	0	0	0
											1.652	0	0	0	0	0
											1.601	0	0	0	0	0
											1.547	0	0	0	0	0
											1.529	0	0	0	0	1
											1.48	0	0	0	0	1
											1.442	0	0	0	0	1
											1.521	0	0	0	0	0
											1.59	0	0	0	0	0
											1.441	0	0	0	0	0
											1.648	0	0	0	0	0
											1.447	0	0	0	0	0
											1.503	0	0	0	0	0
											1.58	0	0	0	0	1
											1.588	0	0	0	0	1
											1.652	0	0	0	0	0
											1.572	0	0	0	0	0
											1.831	0	0	0	0	0
											1.521	0	0	0	0	0
											1.585	0	0	0	0	0
											1.449	0	0	0	0	0
											1.38	0	0	0	0	0
											1.481	0	0	0	0	0
											1.536	0	0	0	0	0
											1.6	0	0	0	0	0
											1.524	0	0	0	0	0
											1.519	0	0	0	0	0
											1.446	0	0	0	0	1
											1.468	0	0	0	0	0
											1.467	0	0	0	0	1
											1.542	0	0	0	0	1
											1.668	0	0	0	0	1
											1.577	0	0	0	0	0
											1.438	0	0	0	0	0
											1.509	0	0	0	0	0
											1.619	0	0	0	0	0
											1.671	0	0	0	0	0
											1.505	0	0	0	0	0
											1.374	0	0	0	0	0
											1.464	0	0	0	0	0
											1.518	0	0	0	0	0
											1.487	0	0	0	0	0
											1.557	0	0	0	0	0
											1.709	0	0	0	0	0
											1.508	0	0	0	0	1
											1.501	0	0	0	0	0
											1.439	0	0	0	0	1
											1.47	0	0	0	0	0
											1.454	0	0	0	0	0
											1.547	0	0	0	0	0
											1.463	0	0	0	0	0
											1.445	0	0	0	0	0
											1.614	0	0	0	0	0
											1.623	0	0	0	0	0
											1.57	0	0	0	0	0
											1.532	0	0	0	0	0
											1.544	0	0	0	0	0
											1.58	0	0	0	0	0
											1.441	0	0	0	0	0
											1.5	0	0	0	0	0
											1.513	0	0	0	0	0
											1.528	0	0	0	0	0
											1.505	0	0	0	0	0
											1.578	0	0	0	0	0
											1.486	0	0	0	0	0
											1.514	0	0	0	0	0
											1.537	0	0	0	0	0
											1.58	0	0	0	0	1
											1.638	0	0	0	0	2
											1.597	0	0	0	0	1
											1.583	0	0	0	0	2
											1.494	0	0	0	0	1
											1.593	0	0	0	0	1
											1.624	0	0	0	0	1
											1.571	0	0	0	0	1
											1.684	0	0	0	0	0
											1.646	0	0	0	0	1
											1.551	0	0	0	0	2
											1.594	0	0	0	0	1
											1.571	0	0	0	0	1
											1.6	0	0	0	0	1
											1.635	0	0	0	0	0
											1.583	0	0	0	0	0
											1.582	0	0	0	0	0
											1.572	0	0	0	0	1
											1.574	0	0	0	0	0
											1.605	0	0	0	0	1
											1.604	0	0	0	0	1
											1.519	0	0	0	0	1
											1.573	0	0	0	0	1
											1.542	0	0	0	0	1
											1.582	0	0	0	0	1
											1.531	0	0	0	0	0
											1.445	0	0	0	0	0
											1.484	0	0	0	0	0
											1.429	0	0	0	0	0
											1.542	0	0	0	0	0
											1.536	0	0	0	0	1
											1.608	0	0	0	0	1
											1.673	0	0	0	0	1
											1.561	0	0	0	0	0
											1.587	0	0	0	0	1
											1.648	0	0	0	0	0
											1.47	0	0	0	0	1
											1.712	0	0	0	0	1
											1.623	0	0	0	0	0
											1.53	0	0	0	0	1
											1.557	0	0	0	0	1
											1.591	0	0	0	0	1
											1.551	0	0	0	0	1
											1.575	0	0	0	0	2
											1.6	0	0	0	0	1
											1.617	0	0	0	0	0
											1.587	0	0	0	0	0
											1.537	0	0	0	0	1
											1.621	0	0	0	0	1
											1.53	0	0	0	0	2
											1.48	0	0	0	0	1
											1.504	0	0	0	0	0
											1.582	0	0	0	0	0
											1.445	0	0	0	0	0
											1.614	0	0	0	0	0
											1.635	0	0	0	0	0
											1.458	0	0	0	0	0
											1.455	0	0	0	0	0
											1.439	0	0	0	0	0
											1.579	0	0	0	0	0
											1.387	0	0	0	0	0
											1.61	0	0	0	0	1
											1.453	0	0	0	0	1
											1.496	0	0	0	0	1
											1.441	0	0	0	0	1
											1.407	0	0	0	0	0
											1.524	0	0	0	0	1
											1.509	0	0	0	0	0
											1.319	0	0	0	0	1
											1.557	0	0	0	0	1
											1.497	0	0	0	0	0
											1.345	0	0	0	0	0
											1.43	0	0	0	0	0
											1.563	0	0	0	0	0
											1.505	0	0	0	0	0
											1.462	0	0	0	0	0
											1.578	0	0	0	0	0
											1.604	0	0	0	0	0
											1.452	0	0	0	0	0
											1.443	0	0	0	0	0
											1.646	0	0	0	0	0
											1.403	0	0	0	0	0
											1.488	0	0	0	0	0
											1.475	0	0	0	0	0
											1.338	0	0	0	0	0
											1.68	0	0	0	0	0
											1.517	0	0	0	0	0
											1.514	0	0	0	0	0
											1.522	0	0	0	0	0
											1.434	0	0	0	0	0
											1.474	0	0	0	0	0
											1.472	0	0	0	0	0
											1.503	0	0	0	0	0
											1.465	0	0	0	0	1
											1.653	0	0	0	0	1
											1.534	0	0	0	0	0
											1.461	0	0	0	0	0
											1.416	0	0	0	0	0
											1.644	0	0	0	0	0
											1.56	0	0	0	0	0
											1.378	0	0	0	0	0
											1.436	0	0	0	0	0
											1.543	0	0	0	0	0
											1.46	0	0	0	0	0
											1.496	0	0	0	0	0
											1.504	0	0	0	0	1
											1.399	0	0	0	0	0
											1.583	0	0	0	0	0
											1.468	0	0	0	0	0
											1.538	0	0	0	0	1
											1.532	0	0	0	0	2
											1.458	0	0	0	0	1
											1.426	0	0	0	0	0
											1.518	0	0	0	0	0
											1.555	0	0	0	0	0
											1.441	0	0	0	0	0
											1.538	0	0	0	0	0
											1.534	0	0	0	0	0
											1.615	0	0	0	0	0
											1.645	0	0	0	0	0
											1.569	0	0	0	0	1
											1.641	0	0	0	0	0
											1.551	0	0	0	0	0
											1.472	0	0	0	0	1
											1.464	0	0	0	0	2
											1.516	0	0	0	0	1
											1.427	0	0	0	0	1
											1.374	0	0	0	0	0
											1.424	0	0	0	0	0
											1.568	0	0	0	0	0
											1.634	0	0	0	0	0
											1.547	0	0	0	0	0
											1.429	0	0	0	0	0
											1.475	0	0	0	0	0
											1.541	0	0	0	0	0
											1.605	0	0	0	0	0
											1.504	0	0	0	0	0
											1.459	0	0	0	0	0
											1.604	0	0	0	0	0
											1.587	0	0	0	0	0
											1.53	0	0	0	0	0
											1.478	0	0	0	0	1
											1.473	0	0	0	0	1
											1.552	0	0	0	0	1
											1.417	0	0	0	0	0
											1.543	0	0	0	0	0
											1.498	0	0	0	0	0
											1.471	0	0	0	0	0
											1.442	0	0	0	0	0
											1.481	0	0	0	0	0
											1.488	0	0	0	0	1
											1.575	0	0	0	0	1
											1.472	0	0	0	0	1
											1.489	0	0	0	0	0
											1.574	0	0	0	0	1
											1.522	0	0	0	0	0
											1.49	0	0	0	0	0
											1.523	0	0	0	0	3
											1.538	0	0	0	0	0
											1.445	0	0	0	0	0
											1.349	0	0	0	0	0
											1.433	0	0	0	0	0
											1.411	0	0	0	0	0
											1.444	0	0	0	0	0
											1.428	0	0	0	0	0
											1.399	0	0	0	0	0
											1.324	0	0	0	0	0
											1.515	0	0	0	0	0
											1.369	0	0	0	0	0
											1.403	0	0	0	0	0
											1.578	0	0	0	0	1
											1.368	0	0	0	0	1
											1.304	0	0	0	0	0
											1.502	0	0	0	0	0
											1.437	0	0	0	0	0
											1.61	0	0	0	0	0
											1.482	0	0	0	0	0
											1.546	0	0	0	0	0
											1.438	0	0	0	0	0
											1.408	0	0	0	0	0
											1.495	0	0	0	0	0
											1.427	0	0	0	0	1
											1.476	0	0	0	0	0
											1.369	0	0	0	0	0
											1.427	0	0	0	0	0
											1.461	0	0	0	0	0
											1.395	0	0	0	0	0
											1.439	0	0	0	0	0
											1.395	0	0	0	0	0
											1.443	0	0	0	0	0
											1.452	0	0	0	0	1
											1.494	0	0	0	0	0
											1.398	0	0	0	0	0
											1.461	0	0	0	0	0
											1.395	0	0	0	0	0
											1.419	0	0	0	0	0
											1.369	1	0	0	0	0
											1.349	0	0	0	0	0
											1.4	0	0	0	0	0
											1.481	0	0	0	0	0
											1.408	0	0	0	0	0
											1.504	0	0	0	0	0
											1.378	0	0	0	0	1
											1.417	0	0	0	0	0
											1.401	0	0	0	0	0
											1.332	1	0	0	0	0
											1.414	0	0	0	0	0
											1.406	0	0	0	0	0
											1.499	0	0	0	0	0
											1.533	0	0	0	0	0
											1.494	0	0	0	0	2
											1.479	0	0	0	0	1
											1.384	0	0	0	0	0
											1.343	0	0	0	0	1
											1.393	0	0	0	0	0
											1.417	0	0	0	0	0
											1.4	0	0	0	0	0
											1.415	0	0	0	0	0
											1.569	0	0	0	0	0
											1.476	0	0	0	0	0
											1.433	0	0	0	0	0
											1.305	0	0	0	0	0
											1.43	0	0	0	0	0
											1.368	0	0	0	0	0
											1.459	0	0	0	0	0
											1.476	0	0	0	0	0
											1.381	0	0	0	0	0
											1.454	0	0	0	0	0
											1.452	0	0	0	0	1
											1.452	0	0	0	0	0
											1.432	0	0	0	0	0
											1.462	0	0	0	0	1
											1.36	0	0	0	0	0
											1.38	0	0	0	0	0
											1.372	0	0	0	0	0
											1.354	0	0	0	0	0
											1.44	0	0	0	0	0
											1.372	0	0	0	0	0
											1.417	0	0	0	0	0
											1.484	0	0	0	0	0
											1.405	0	0	0	0	0
											1.495	0	0	0	0	0
											1.356	0	0	0	0	0
											1.506	0	0	0	0	0
											1.438	0	0	0	0	0
											1.462	0	0	0	0	0
											1.363	0	0	0	0	0
											1.372	0	0	0	0	0
											1.438	0	0	0	0	0
											1.393	0	0	0	0	0
											1.49	0	0	0	0	0
											1.426	0	0	0	0	0
											1.582	0	0	0	0	0
											1.45	0	0	0	0	0
											1.378	0	0	0	0	0
											1.438	0	0	0	0	0
											1.446	0	0	0	0	0
											1.257	1	0	0	0	0
											1.429	0	0	0	0	0
											1.446	0	0	0	0	0
											1.42	0	0	0	0	0
											1.385	0	0	0	0	0
											1.46	0	0	0	0	0
											1.46	0	0	0	0	1
											1.431	0	0	0	0	2
											1.407	0	0	0	0	0
											1.413	0	0	0	0	0
											1.45	0	0	0	0	0
											1.419	0	0	0	0	0
											1.359	0	0	0	0	1
											1.356	0	0	0	0	1
											1.353	0	0	0	0	0
											1.387	0	0	0	0	0
											1.38	0	0	0	0	1
											1.26	0	0	0	0	1
											1.298	0	0	0	0	0
											1.364	0	0	0	0	0
											1.326	0	0	0	0	0
											1.402	0	0	0	0	1
											1.345	0	0	0	0	0
											1.301	0	0	0	0	0
											1.359	0	0	0	0	0
											1.515	0	0	0	0	1
											1.329	0	0	0	0	0
											1.377	0	0	0	0	0
											1.422	0	0	0	0	0
											1.437	0	0	0	0	0
											1.509	0	0	0	0	0
											1.289	1	0	0	0	0
											1.388	0	0	0	0	0
											1.511	0	0	0	0	0
											1.346	0	0	0	0	0
											1.463	0	0	0	0	0
											1.5	0	0	0	0	1
											1.402	0	0	0	0	1
											1.507	0	0	0	0	0
											1.46	0	0	0	0	0
											1.445	0	0	0	0	0
											1.396	0	0	0	0	0
											1.343	0	0	0	0	0
											1.39	0	0	0	0	0
											1.373	0	0	0	0	0
											1.282	1	0	0	0	1
											1.253	1	0	0	0	1
											1.391	0	0	0	0	0
											1.395	0	0	0	0	1
											1.355	0	0	0	0	0
											1.404	0	0	0	0	0
											1.365	0	0	0	0	0
											1.366	0	0	0	0	0
											1.296	1	0	0	0	0
											1.365	0	0	0	0	0
											1.448	0	0	0	0	0
											1.489	0	0	0	0	0
											1.405	0	0	0	0	0
											1.47	0	0	0	0	0
											1.421	0	0	0	0	0
											1.322	0	0	0	0	0
											1.447	0	0	0	0	0
											1.371	0	0	0	0	0
											1.443	0	0	0	0	0
											1.388	0	0	0	0	0
											1.471	0	0	0	0	0
											1.386	0	0	0	0	0
											1.382	0	0	0	0	1
											1.288	0	0	0	0	0
											1.399	0	0	0	0	0
											1.4	0	0	0	0	0
											1.467	0	0	0	0	0
											1.432	0	0	0	0	0
											1.481	0	0	0	0	0
											1.39	0	0	0	0	0
											1.418	0	0	0	0	0
											1.497	0	0	0	0	0
											1.333	0	0	0	0	0
											1.461	0	0	0	0	0
											1.434	0	0	0	0	0
											1.419	0	0	0	0	0
											1.425	0	0	0	0	0
											1.372	0	0	0	0	0
											1.474	0	0	0	0	0
											1.541	0	0	0	0	1
											1.423	0	0	0	0	0
											1.425	0	0	0	0	0
											1.513	0	0	0	0	0
											1.324	0	0	0	0	0
											1.497	0	0	0	0	0
											1.359	0	0	0	0	0
											1.346	0	0	0	0	1
											1.337	0	0	0	0	0
											1.318	0	0	0	0	0
											1.253	0	0	0	0	0
											1.42	0	0	0	0	1
											1.442	0	0	0	0	1
											1.485	0	0	0	0	0
											1.364	0	0	0	0	1
											1.31	0	0	0	0	0
											1.317	0	0	0	0	0
											1.359	0	0	0	0	0
											1.418	0	0	0	0	0
											1.322	0	0	0	0	0
											1.321	0	0	0	0	0
											1.342	0	0	0	0	0
											1.416	0	0	0	0	0
											1.403	0	0	0	0	0
											1.313	0	0	0	0	0
											1.288	0	0	0	0	0
											1.344	0	0	0	0	0
											1.248	1	0	0	0	0
											1.276	1	0	0	0	0
											1.388	0	0	0	0	0
											1.367	0	0	0	0	0
											1.347	0	0	0	0	0
											1.378	0	0	0	0	1
											1.36	0	0	0	0	0
											1.398	0	0	0	0	0
											1.414	0	0	0	0	1
											1.493	0	0	0	0	1
											1.477	0	0	0	0	1
											1.434	0	0	0	0	1
											1.389	0	0	0	0	0
											1.289	0	0	0	0	0
											1.326	0	0	0	0	0
											1.226	1	0	0	0	0
											1.259	1	0	0	0	0
											1.297	0	0	0	0	0
											1.495	0	0	0	0	0
											1.372	0	0	0	0	0
											1.455	0	0	0	0	0
											1.436	0	0	0	0	0
[truncated: 7,285 more rows]

## Sheet: Fig S2
S2 Fig.:Water permeability measurements for TIP2;1
PF data
window	Monomer 1	Monomer 2	Monomer 3	Monomer 4	Average/monomer	stdev/monomer
150-200ns	30.9027	21.0798	24.948	24.7479	25.4196	4.06497
200-250ns	18.6138	18.4443	21.1356	28.4745	21.667	4.70221
250-300ns	23.5842	19.5927	33.7107	25.983	25.7177	5.94491
300-350ns	24.423	22.6266	22.4298	25.1355	23.6537	1.33422
350-400ns	30.6573	29.1657	22.7637	25.0977	26.9211	3.63346
400-450ns	31.3299	29.1519	26.6199	20.1261	26.807	4.85196
450-500ns	22.1718	26.0493	25.3071	20.6412	23.5423	2.56217
Monomer Average	25.9547	23.73	25.2735	24.3151	24.8183

## Sheet: Fig S3
PMF ammonia through a bilayer POPC and PMF for water through TIP2;1
POPC					Water
Channel Axis	PMF	Bootstrapping uncertainty			Channel Axis	PMF	Stdev
-2.22984	0.119826	1.90733			-2.97	-2.52822	0.00770593
-2.19209	0.490351	1.90671			-2.95	-2.55096	0.0054171
-2.15435	0.798863	1.91116			-2.93	-2.54257	0.0130212
-2.1166	1.03799	1.9188			-2.91	-2.54115	0.0148772
-2.07885	1.25033	1.92279			-2.89	-2.53681	0.00963363
-2.0411	1.4916	1.92534			-2.87	-2.54378	0.00850876
-2.00336	1.75664	1.92565			-2.85	-2.53961	0.0125588
-1.96561	2.06404	1.92953			-2.83	-2.53801	0.00913481
-1.92786	2.35824	1.9452			-2.81	-2.54416	0.0102342
-1.89012	2.65228	1.95753			-2.79	-2.54464	0.0135345
-1.85237	2.84683	1.96252			-2.77	-2.54004	0.00693035
-1.81462	3.07624	1.96557			-2.75	-2.52984	0.00781886
-1.77687	3.2635	1.96223			-2.73	-2.53787	0.0115113
-1.73913	3.51295	1.96447			-2.71	-2.52899	0.0167137
-1.70138	3.81477	1.97207			-2.69	-2.52312	0.01019
-1.66363	4.02271	1.97748			-2.67	-2.52515	0.00562599
-1.62589	4.22495	1.98003			-2.65	-2.52973	0.0142441
-1.58814	4.44113	1.98262			-2.63	-2.53408	0.010862
-1.55039	4.71676	1.98787			-2.61	-2.53781	0.00879842
-1.51265	5.03641	1.99327			-2.59	-2.5315	0.0176644
-1.4749	5.32134	1.99402			-2.57	-2.51935	0.0160377
-1.43715	5.69369	1.98567			-2.55	-2.51909	0.0237689
-1.39941	6.20339	1.97971			-2.53	-2.53621	0.0278211
-1.36166	6.7213	1.98054			-2.51	-2.52919	0.0286008
-1.32391	7.17892	1.97445			-2.49	-2.52228	0.0379418
-1.28617	7.62238	1.96646			-2.47	-2.531	0.0387379
-1.24842	8.11111	1.95715			-2.45	-2.51081	0.0400498
-1.21067	8.62824	1.94808			-2.43	-2.49828	0.0369319
-1.17292	9.22221	1.94657			-2.41	-2.48036	0.04122
-1.13518	9.83872	1.94697			-2.39	-2.4608	0.044753
-1.09743	10.4109	1.94478			-2.37	-2.451	0.0362673
-1.05968	10.978	1.94377			-2.35	-2.42599	0.0396366
-1.02194	11.5888	1.94935			-2.33	-2.39051	0.0384548
-0.984189	12.2971	1.97043			-2.31	-2.36699	0.0323935
-0.946442	13.0265	1.99065			-2.29	-2.32173	0.0354878
-0.908695	13.6966	1.99595			-2.27	-2.28835	0.0382129
-0.870948	14.3148	1.99485			-2.25	-2.25817	0.0437885
-0.833201	14.8864	1.9891			-2.23	-2.2242	0.0459364
-0.795454	15.4121	1.98225			-2.21	-2.21124	0.0582665
-0.757707	15.9028	1.96099			-2.19	-2.18279	0.0575772
-0.71996	16.304	1.93928			-2.17	-2.1803	0.0595494
-0.682214	16.4681	1.94287			-2.15	-2.16792	0.0689091
-0.644467	16.5907	1.96273			-2.13	-2.12992	0.0611026
-0.60672	16.5957	1.97351			-2.11	-2.10909	0.0589408
-0.568973	16.5386	1.96951			-2.09	-2.04335	0.0577773
-0.531226	16.437	1.96102			-2.07	-2.00419	0.0496992
-0.493479	16.3132	1.95079			-2.05	-1.97705	0.0440385
-0.455732	16.1539	1.94881			-2.03	-1.9289	0.0518941
-0.417985	15.9929	1.95212			-2.01	-1.898	0.0539188
-0.380238	15.8738	1.95824			-1.99	-1.83524	0.0557013
-0.342491	15.7795	1.9577			-1.97	-1.77384	0.0553859
-0.304744	15.6628	1.95405			-1.95	-1.69624	0.057157
-0.266997	15.5673	1.9553			-1.93	-1.64175	0.059643
-0.22925	15.4473	1.95849			-1.91	-1.59729	0.0636124
-0.191503	15.345	1.96042			-1.89	-1.55325	0.073645
-0.153756	15.245	1.96286			-1.87	-1.50707	0.0701187
-0.116009	15.2094	1.96489			-1.85	-1.43453	0.0666434
-0.0782623	15.2313	1.96145			-1.83	-1.33173	0.0553558
-0.0405153	15.2308	1.95232			-1.81	-1.23124	0.0505138
-0.00276836	15.2225	1.95093			-1.79	-1.10612	0.0459708
0.0349786	15.229	1.95139			-1.77	-0.987299	0.0553343
0.0727255	15.2279	1.9605			-1.75	-0.879526	0.0573671
0.110473	15.2081	1.96501			-1.73	-0.766859	0.0418594
0.148219	15.2415	1.96319			-1.71	-0.64997	0.0429388
0.185966	15.3255	1.96101			-1.69	-0.532794	0.0354408
0.223713	15.4313	1.95939			-1.67	-0.388268	0.028111
0.26146	15.5512	1.95583			-1.65	-0.260248	0.0415717
0.299207	15.6509	1.95371			-1.63	-0.126809	0.0370257
0.336954	15.7634	1.95683			-1.61	-0.0109733	0.0463187
0.374701	15.8594	1.95815			-1.59	0.103147	0.0496415
0.412448	15.9711	1.95342			-1.57	0.247598	0.0575108
0.450195	16.1265	1.9486			-1.55	0.413445	0.0465428
0.487942	16.2936	1.95047			-1.53	0.583123	0.0405414
0.525689	16.428	1.95936			-1.51	0.797905	0.0581308
0.563436	16.5231	1.96817			-1.49	1.07205	0.0688227
0.601183	16.5929	1.9745			-1.47	1.36588	0.0717683
0.63893	16.6014	1.96494			-1.45	1.6628	0.0664476
0.676677	16.4895	1.94496			-1.43	1.95837	0.0591909
0.714424	16.3281	1.93802			-1.41	2.1711	0.0577548
0.752171	15.9589	1.95782			-1.39	2.38172	0.0788
0.789918	15.4865	1.97976			-1.37	2.58105	0.116634
0.827665	14.9702	1.98823			-1.35	2.68833	0.141716
0.865412	14.4129	1.99522			-1.33	2.83722	0.184592
0.903158	13.7941	1.99678			-1.31	2.88052	0.207734
0.940905	13.1308	1.99301			-1.29	2.87187	0.237123
0.978652	12.3971	1.97411			-1.27	2.89002	0.243748
1.0164	11.6854	1.95091			-1.25	2.84298	0.242357
1.05415	11.0641	1.9439			-1.23	2.90181	0.223844
1.09189	10.4929	1.94436			-1.21	3.1488	0.277125
1.12964	9.92813	1.94643			-1.19	3.37797	0.321698
1.16739	9.31723	1.94628			-1.17	3.50585	0.43405
1.20513	8.71432	1.94687			-1.15	3.44358	0.507374
1.24288	8.18333	1.95592			-1.13	3.25605	0.564072
1.28063	7.68423	1.96563			-1.11	3.15952	0.548128
1.31838	7.2407	1.97388			-1.09	3.01526	0.478895
1.35612	6.79569	1.9798			-1.07	2.99556	0.398085
1.39387	6.28655	1.97997			-1.05	3.12751	0.329632
1.43162	5.76081	1.98443			-1.03	3.48487	0.217557
1.46936	5.36167	1.9932			-1.01	3.97733	0.204847
1.50711	5.07939	1.99417			-0.99	4.56426	0.222788
1.54486	4.76421	1.98838			-0.97	4.94388	0.26267
1.5826	4.48545	1.98354			-0.95	5.10797	0.32907
1.62035	4.25347	1.98019			-0.93	5.12519	0.332264
1.6581	4.04958	1.97753			-0.91	5.18347	0.32725
1.69584	3.84673	1.97378			-0.89	4.93159	0.354075
1.73359	3.55844	1.96493			-0.87	4.43649	0.428056
1.77134	3.29964	1.96248			-0.85	3.78044	0.40062
1.80909	3.10694	1.96537			-0.83	3.28082	0.305887
1.84683	2.87742	1.96334			-0.81	3.1087	0.191425
1.88458	2.68338	1.95888			-0.79	3.15664	0.0883031
1.92233	2.39973	1.94695			-0.77	3.39116	0.0846017
1.96007	2.10917	1.93145			-0.75	3.85374	0.206615
1.99782	1.80024	1.92612			-0.73	4.53091	0.341047
2.03557	1.53031	1.92521			-0.71	5.38926	0.42567
2.07331	1.27908	1.92309			-0.69	6.20581	0.541342
2.11106	1.0694	1.91953			-0.67	6.75621	0.662355
2.14881	0.834559	1.91244			-0.65	6.93052	0.589737
2.18655	0.548863	1.90681			-0.63	6.8407	0.403464
2.2243	0.168447	1.90843			-0.61	6.26832	0.313237
					-0.59	5.83082	0.259881
					-0.57	5.40306	0.204114
					-0.55	5.3114	0.131991
					-0.53	5.30737	0.140002
					-0.51	5.42116	0.110541
					-0.49	5.6785	0.0890176
					-0.47	6.21114	0.157386
					-0.45	6.60525	0.359207
					-0.43	7.11091	0.404607
					-0.41	7.48862	0.391378
					-0.39	7.48788	0.204448
					-0.37	7.244	0.0506935
					-0.35	6.90453	0.184549
					-0.33	6.62829	0.216555
					-0.31	6.41173	0.207178
					-0.29	6.39634	0.165107
					-0.27	6.31707	0.128077
					-0.25	6.46882	0.0908336
					-0.23	6.44182	0.0711175
					-0.21	6.60108	0.0737349
					-0.19	6.62251	0.127618
					-0.17	6.6136	0.218833
					-0.15	6.46044	0.360499
					-0.13	6.32079	0.429889
					-0.11	6.20137	0.399058
					-0.0899999	6.16615	0.402556
					-0.0699999	6.26605	0.354794
					-0.0499999	6.37059	0.290765
					-0.03	6.48268	0.267621
					-0.00999998	6.40691	0.28858
					0.01	6.41318	0.278179
					0.03	6.36017	0.237944
					0.05	6.37771	0.235349
					0.0699999	6.44328	0.254746
					0.0899999	6.54092	0.16158
					0.11	6.63303	0.147457
					0.13	6.9329	0.0736828
					0.15	7.16251	0.109763
					0.17	7.43571	0.143719
					0.19	7.59098	0.233444
					0.21	7.66561	0.305678
					0.23	7.54573	0.239629
					0.25	7.2779	0.166234
					0.27	7.01632	0.155721
					0.29	6.60629	0.180423
					0.31	6.27242	0.164084
					0.33	6.10313	0.128343
					0.35	5.87517	0.0979812
					0.37	5.8293	0.0428059
					0.39	5.68967	0.053082
					0.41	5.73155	0.080792
					0.43	5.79252	0.0394261
					0.45	5.97558	0.0306193
					0.47	5.8896	0.0832871
					0.49	5.5902	0.188185
					0.51	5.11628	0.310096
					0.53	4.53932	0.423974
					0.55	4.15415	0.484822
					0.57	4.11658	0.508621
					0.59	4.3584	0.47996
					0.61	4.65276	0.507458
					0.63	4.82669	0.502815
					0.65	4.76436	0.540172
					0.67	4.61797	0.532958
					0.69	4.33878	0.512935
					0.71	4.20979	0.538872
					0.73	4.10565	0.511504
					0.75	4.02505	0.510395
					0.77	4.05994	0.45304
					0.79	3.96953	0.385447
					0.81	3.80679	0.356043
					0.83	3.64302	0.361182
					0.85	3.40513	0.352984
					0.87	3.15834	0.362403
					0.89	3.04936	0.378891
					0.91	3.00157	0.373494
					0.93	3.03287	0.391424
					0.95	2.93055	0.416037
					0.97	2.72173	0.422154
					0.99	2.38805	0.371341
					1.01	2.13349	0.349284
					1.03	1.90046	0.303129
					1.05	1.80241	0.237194
					1.07	1.7834	0.189256
					1.09	1.68627	0.130325
					1.11	1.57717	0.0938437
					1.13	1.4848	0.0664416
					1.15	1.41817	0.0774783
					1.17	1.34415	0.0956182
					1.19	1.29002	0.0809395
					1.21	1.24306	0.0823899
					1.23	1.24069	0.102152
					1.25	1.29833	0.182924
					1.27	1.40829	0.24574
					1.29	1.58308	0.299708
					1.31	1.65863	0.360298
					1.33	1.72908	0.388926
					1.35	1.7605	0.429651
					1.37	1.78302	0.467975
					1.39	1.784	0.46443
					1.41	1.7834	0.48357
					1.43	1.77489	0.480578
					1.45	1.77797	0.481345
					1.47	1.79755	0.485696
					1.49	1.79262	0.484303
					1.51	1.79944	0.447037
					1.53	1.79527	0.427664
					1.55	1.78627	0.422178
					1.57	1.77279	0.401542
					1.59	1.71333	0.360797
					1.61	1.5983	0.336969
					1.63	1.44385	0.282874
					1.65	1.22979	0.235272
					1.67	0.941767	0.18835
					1.69	0.72302	0.150925
					1.71	0.545274	0.135308
					1.73	0.315056	0.123889
					1.75	0.11394	0.117549
					1.77	-0.125861	0.102199
					1.79	-0.384855	0.108328
					1.81	-0.616531	0.122619
					1.83	-0.832791	0.124954
					1.85	-1.01718	0.135232
					1.87	-1.1407	0.140625
					1.89	-1.19061	0.135284
					1.91	-1.21279	0.138276
					1.93	-1.20581	0.13073
					1.95	-1.2214	0.130419
					1.97	-1.27029	0.131102
					1.99	-1.2993	0.122198
					2.01	-1.34483	0.119233
					2.03	-1.41242	0.104061
					2.05	-1.46216	0.101725
					2.07	-1.52772	0.101367
					2.09	-1.58452	0.115336
					2.11	-1.65029	0.127066
					2.13	-1.70933	0.133304
					2.15	-1.77945	0.135733
					2.17	-1.81302	0.142999
					2.19	-1.86394	0.143904
					2.21	-1.88843	0.138347
					2.23	-1.91035	0.133625
					2.25	-1.91278	0.126418
					2.27	-1.93828	0.109857
					2.29	-1.95565	0.104921
					2.31	-1.96944	0.0884123
					2.33	-1.97709	0.0875259
					2.35	-1.99637	0.0868323
					2.37	-1.97829	0.0701449
					2.39	-1.98356	0.0626631
					2.41	-1.98133	0.0601223
					2.43	-1.99013	0.0520991
					2.45	-1.99453	0.0409255
					2.47	-2.00955	0.03205
					2.49	-2.01732	0.0231076
					2.51	-2.04124	0.0194877
					2.53	-2.05143	0.0193848
					2.55	-2.08059	0.0110348
					2.57	-2.11493	0.0113892
					2.59	-2.1398	0.0269534
					2.61	-2.18747	0.0231705
					2.63	-2.21897	0.0249545
					2.65	-2.27611	0.0403011
					2.67	-2.31873	0.0488489
					2.69	-2.39359	0.0390524
					2.71	-2.46179	0.0299632
					2.73	-2.50571	0.0287325
					2.75	-2.54763	0.0221578
					2.77	-2.57461	0.0202874
					2.79	-2.59401	0.0152564
					2.81	-2.58751	0.0179492
					2.83	-2.59083	0.0149339
					2.85	-2.57113	0.0159282
					2.87	-2.56834	0.0106649
					2.89	-2.55079	0.0144461
					2.91	-2.53623	0.0103356
					2.93	-2.53353	0.0131115
					2.95	-2.5225	0.00882498
					2.97	-2.5289	0.00548057
					2.99	-2.53358	0.0102026

## Sheet: Fig S5 & S6
Chi angles for H131
Frame No.	Monomer A	Monomer B	Monomer C	Monomer D
1	97.4016	90.7963	74.738	65.6907
2	80.7527	94.8549	92.5137	77.538
3	89.5458	85.2465	63.1454	81.1739
4	88.4783	95.8239	63.6339	67.8294
5	82.6668	87.5941	93.559	85.4672
6	83.5497	90.438	55.8708	80.1476
7	78.2084	70.4594	49.2666	89.8791
8	100.123	74.7489	60.4474	79.2542
9	64.2137	93.7667	70.2168	49.4725
10	58.6039	68.2715	54.8256	74.2493
11	62.3245	80.6191	66.6123	77.6157
12	55.3067	71.1345	56.8426	98.59
13	80.6442	91.694	52.4602	80.3739
14	43.0185	72.3966	67.4153	77.1213
15	77.4475	52.3869	43.1611	60.5605
16	70.8316	68.8921	51.2387	111.915
17	66.4346	68.3211	37.2063	86.3991
18	74.6334	87.513	47.3969	82.0441
19	66.8237	92.5316	51.5782	72.0876
20	82.2608	62.5783	53.7948	85.628
21	74.3291	65.7749	63.9082	87.3436
22	58.3439	64.1212	68.4723	94.332
23	83.6405	71.6704	65.0283	86.4881
24	62.3582	66.0562	43.813	81.8359
25	43.8673	69.8264	60.5964	72.1493
26	70.5115	93.4437	57.0349	77.6329
27	61.5565	71.4309	50.0163	79.4603
28	76.9346	64.7521	59.4014	68.5751
29	75.5687	66.4015	69.7017	74.6722
30	63.2111	78.0592	62.4303	91.0367
31	69.6736	61.6781	67.4207	59.4626
32	67.3949	82.3154	75.341	74.688
33	78.2509	63.3794	61.0031	60.6031
34	73.0598	73.3195	44.6107	48.6074
35	70.6181	76.5687	45.2986	72.643
36	50.8955	66.4148	51.8827	63.916
37	68.2438	75.4834	50.8509	82.056
38	61.7376	68.4944	53.2461	74.9378
39	37.5117	80.5777	70.5775	53.3453
40	70.5835	75.1827	44.3604	57.4962
41	74.4759	48.0478	48.6382	52.3748
42	54.8439	70.3667	65.5767	62.251
43	56.3024	75.0786	48.1203	97.381
44	57.4074	47.0859	52.9597	74.0677
45	55.876	64.0732	50.284	59.3737
46	39.3751	62.172	56.7237	66.4291
47	39.218	62.6054	53.143	122.744
48	59.3464	73.5718	65.4915	48.2415
49	74.4687	67.4834	55.8813	62.5087
50	37.6574	67.7982	39.1513	80.495
51	74.5284	72.429	62.7451	65.3184
52	78.7034	51.827	48.6488	64.6869
53	70.7459	63.2413	52.6402	62.9752
54	71.0658	67.7464	54.267	60.1208
55	78.3588	66.9569	58.1169	65.034
56	78.8278	69.375	51.3468	56.8396
57	61.286	74.8361	46.0077	73.3555
58	44.066	63.2127	45.5314	50.7139
59	58.4918	65.5031	49.824	61.4306
60	53.267	69.7404	35.1074	54.1439
61	49.7938	71.6269	63.8026	61.334
62	56.1909	78.7755	40.7845	69.0497
63	90.6388	72.0193	59.7876	70.2025
64	55.0246	62.5714	54.3995	54.6671
65	76.6919	60.6459	39.5478	43.1444
66	75.6742	73.4184	61.698	53.5262
67	87.9532	88.1724	60.3458	50.9474
68	73.4979	66.4302	47.382	74.9398
69	65.8679	65.0379	70.2261	37.1173
70	96.7844	88.0373	48.8202	66.1945
71	81.7613	86.8122	50.1968	76.9566
72	75.6341	81.3832	48.5775	74.2494
73	75.8918	82.7668	59.9947	82.8158
74	61.6203	70.0673	53.8222	66.2269
75	81.2215	89.3786	57.3506	93.6638
76	78.9206	84.348	54.6479	64.7071
77	68.0918	69.2524	52.3214	90.4675
78	74.4899	79.4435	47.7498	85.1593
79	92.6787	90.3594	47.0611	36.4506
80	95.504	70.9338	46.91	71.7111
81	101.767	59.5567	54.7884	82.5371
82	83.8353	53.4592	68.3662	58.1194
83	60.2307	65.1301	65.4373	69.679
84	80.2703	49.3737	58.7109	67.7433
85	86.1665	67.5876	68.9757	82.331
86	82.6722	72.558	42.3241	62.0541
87	72.3842	86.7735	65.8188	52.0006
88	67.5923	54.9805	46.1908	88.4358
89	90.9305	60.1917	55.3805	84.3182
90	80.7058	68.8038	62.9609	62.254
91	88.9882	55.6111	55.3752	58.3214
92	80.0735	58.8483	47.1025	75.7551
93	86.68	66.1095	53.5443	57.1235
94	95.6976	66.8984	62.6292	70.5503
95	94.1342	62.7682	60.4337	96.3492
96	75.2494	47.3081	31.7293	72.6381
97	59.0183	70.2469	51.6358	71.3395
98	69.5069	60.5355	52.46	76.9862
99	59.4296	74.552	41.9783	73.2908
100	79.1473	62.8124	46.4113	83.9395
101	158.563	81.1892	67.9516	65.9764
102	79.8732	71.1634	63.4901	72.0063
103	54.5325	65.3152	53.1639	78.5834
104	66.3288	69.6848	51.3917	74.5433
105	76.0986	71.7575	58.6419	66.1992
106	78.6257	66.1829	39.7892	60.516
107	72.9972	61.4057	56.0636	61.6581
108	61.4349	69.7335	39.6784	61.2725
109	73.1789	59.7031	25.6799	51.0516
110	73.9186	66.1983	56.5721	72.8491
111	66.7925	61.6661	61.7828	56.299
112	71.2577	75.0785	66.7984	80.5528
113	73.7805	55.9053	52.0149	82.4142
114	63.9151	61.9772	51.283	67.8026
115	73.5531	70.5524	60.6051	73.1206
116	60.3542	57.9809	53.3222	74.5461
117	71.2746	61.8635	36.8436	77.184
118	62.5785	70.5403	45.3125	64.308
119	57.9131	71.7864	48.591	84.1932
120	74.0212	28.4728	37.941	77.6544
121	74.7782	53.7775	48.6499	65.9751
122	75.874	62.9373	47.7114	79.0302
123	69.1201	72.5631	39.6177	76.4873
124	55.2675	74.4791	48.4544	76.4929
125	70.0802	59.9984	49.03	82.0505
126	75.57	59.8268	39.2898	64.9019
127	74.1759	88.6664	35.9017	80.3725
128	55.0308	65.2357	53.8946	73.4486
129	51.529	64.0126	53.5307	65.6489
130	59.4266	46.2951	50.532	82.4872
131	59.6693	66.271	53.7504	77.3179
132	76.2678	53.7462	47.3144	84.3725
133	64.8585	58.5896	61.3301	82.6593
134	66.7771	72.5382	51.7627	81.4126
135	53.0641	55.8971	44.5676	64.9501
136	54.4405	36.2914	44.9216	79.3931
137	76.0866	69.1644	48.9579	66.3226
138	76.8866	69.6543	50.2138	59.933
139	48.8116	67.2244	50.6802	48.7967
140	49.8921	64.7525	36.6507	77.0917
141	51.9857	52.1248	67.3061	66.7185
142	65.9546	47.4734	45.2496	83.3481
143	52.8656	60.1819	62.1694	87.5954
144	64.4646	38.8326	63.4947	127.377
145	63.0854	73.8547	50.2227	70.9099
146	72.6933	69.1687	55.9203	85.0565
147	88.7809	66.5879	52.6676	75.6978
148	78.775	61.6599	37.4541	71.3804
149	80.0417	75.2697	56.9198	80.4641
150	68.6939	67.9249	59.3041	78.5375
151	66.2787	77.6007	49.4671	80.0135
152	52.7965	86.3053	48.3695	79.8222
153	58.5147	74.7208	52.7816	66.4515
154	69.614	61.6662	54.5871	70.1639
155	65.9798	67.5209	63.2967	79.3429
156	71.7799	84.572	43.9991	82.5168
157	61.4534	67.1299	47.2577	77.5499
158	81.4938	64.7222	60.3451	48.3565
159	77.1453	74.5004	58.2192	64.4607
160	60.4046	96.8839	61.4392	60.7876
161	50.058	81.2051	55.6393	77.7214
162	49.9312	73.0455	43.1025	71.2396
163	71.3946	79.3779	53.0406	71.0621
164	75.2409	82.7182	37.9745	64.1219
165	74.019	74.4227	66.2747	43.1596
166	70.3898	77.4448	52.1466	56.2784
167	56.6185	66.9851	51.7719	52.5147
168	73.8	71.1827	68.3016	77.4328
169	55.8241	61.7	61.8629	66.6407
170	73.9168	75.2365	53.5237	54.6051
171	62.2802	69.8841	54.6508	60.1898
172	82.7618	65.2474	45.3173	80.8205
173	69.2849	76.399	43.0673	79.3129
174	71.0343	59.7511	41.6445	63.8347
175	65.9459	67.405	41.9276	71.0049
176	51.7672	71.466	56.9289	78.5906
177	74.2589	94.319	59.6613	74.7987
178	63.378	78.693	48.3044	74.3485
179	64.496	83.0063	59.0634	81.2412
180	62.5945	57.2349	55.4509	62.3382
181	80.9248	72.626	50.6605	79.5937
182	63.9081	85.6825	46.9424	78.1314
183	81.7442	71.912	42.2751	76.7478
184	66.4367	43.7396	43.1263	77.0746
185	68.2706	72.7851	47.8201	56.8943
186	69.2653	69.5973	69.0638	61.1018
187	73.1326	84.7776	43.3617	51.54
188	47.2303	89.8513	52.3176	70.9697
189	70.4875	66.908	57.7417	69.7494
190	51.0626	74.5024	41.5534	59.2745
191	72.4722	91.1435	41.5317	82.9396
192	59.6544	71.1764	46.6805	77.8654
193	64.3628	87.9386	59.0025	93.2989
194	67.7015	81.7635	46.4674	58.7081
195	62.0772	86.7663	50.989	53.6238
196	54.5185	82.4337	39.8037	66.3307
197	66.3794	79.9046	55.835	61.681
198	59.8911	67.7537	48.1585	53.333
199	79.929	80.8463	47.9787	52.8101
200	72.5793	68.2722	50.157	61.5109
201	67.3264	74.2517	44.4856	60.3637
202	84.9945	78.6252	58.0753	65.3999
203	65.1756	72.0692	52.1808	77.3077
204	58.6209	74.471	58.5164	69.6973
205	67.4201	73.8546	41.0355	62.3305
206	56.7977	56.893	42.3747	79.2126
207	55.1783	76.7369	60.3809	66.344
208	66.3129	80.9762	48.8839	62.1738
209	54.7603	80.2162	49.6454	60.4213
210	65.7973	72.8849	36.6446	68.0993
211	70.0695	74.4324	52.4218	77.71
212	72.96	74.3241	44.8447	82.5903
213	65.5512	71.5888	55.4639	93.1963
214	77.0177	85.1516	57.398	65.409
215	76.4793	78.0632	47.9077	69.0072
216	70.784	71.6497	41.6728	74.8195
217	73.256	63.0744	55.8914	65.9737
218	67.3517	83.8861	55.0266	74.0539
219	67.2033	72.9589	53.0172	61.4909
220	62.1782	81.7846	52.1206	57.1867
221	57.4446	79.9195	54.7713	77.2515
222	74.0944	84.1687	38.9349	55.6806
223	70.2965	75.2363	57.1597	71.4968
224	63.2954	75.3748	57.0343	69.3045
225	72.4609	82.2942	57.9574	61.866
226	64.8791	69.4548	41.9264	69.1373
227	62.9772	69.2112	39.1868	56.7845
228	55.6241	58.6906	49.1654	82.8875
229	74.9257	61.8645	65.6317	66.9065
230	67.3483	84.8026	54.2653	66.972
231	70.4066	81.4496	52.6831	70.2595
232	58.2281	96.7226	45.5651	66.2849
233	75.2372	80.327	53.3758	66.9489
234	72.3012	83.5731	57.297	78.0023
235	70.646	55.8443	47.9163	56.6188
236	54.2359	58.4219	54.8251	78.1338
237	55.9222	76.0615	45.6141	73.875
238	73.7956	80.1675	52.4339	53.5297
239	48.6361	93.6643	48.2776	78.5822
240	67.4405	79.419	53.4671	90.5155
241	66.5901	67.2062	55.6393	71.6799
242	64.7	58.9693	43.1771	73.9913
243	58.5609	82.2679	45.4005	62.7414
244	64.4818	71.6384	41.289	56.7771
245	68.8213	83.9243	53.2263	83.9425
246	71.6353	75.6584	53.7266	69.3106
247	78.0581	74.9491	49.745	85.661
248	79.4604	73.7363	60.4787	56.1258
249	72.0395	86.7973	47.5232	61.6645
250	69.3464	91.9714	52.162	71.8895
251	68.3896	106.262	57.5555	91.8126
252	68.34	60.9493	49.8436	73.965
253	64.7946	71.236	51.6198	93.3941
254	60.5488	80.2825	67.0228	63.783
255	77.9296	62.2237	61.5663	70.0204
256	61.5359	64.9734	55.5621	85.1713
257	75.8161	83.3979	58.9581	54.6722
258	65.6022	94.2148	70.2717	44.8241
259	62.5067	88.1272	62.8611	66.7503
260	56.0635	97.9876	66.2177	83.3096
261	73.6095	73.6909	57.9339	63.0813
262	52.4269	84.8664	47.5105	64.1939
263	51.0469	77.5372	47.4636	66.6336
264	71.2757	84.2202	47.1633	71.5204
265	67.3075	80.1555	52.9533	70.809
266	70.0791	80.6302	56.0172	92.6009
267	65.1389	65.2175	70.3798	70.064
268	54.0202	77.0691	61.9634	72.2499
269	69.4523	72.8812	53.7222	60.5742
270	62.8699	65.9187	52.5818	78.4944
271	69.4073	71.0059	47.0774	69.0219
272	58.7267	72.718	48.7002	81.7382
273	63.646	71.6641	68.0337	68.9153
274	54.5199	84.7047	53.7298	56.6042
275	67.212	62.3692	56.9419	67.2833
276	64.1382	73.3518	59.8986	67.2702
277	68.2131	88.0447	43.8688	92.9185
278	68.8943	67.5401	52.5326	63.1874
279	71.71	75.0837	43.0144	67.4862
280	59.5399	79.4209	39.6706	67.1226
281	81.2766	82.3479	56.4772	53.6322
282	74.9796	71.9683	50.7891	74.7597
283	79.475	82.2349	61.8676	86.5431
284	60.3927	76.6294	54.4871	63.1424
285	56.8068	80.4683	60.2332	72.4534
286	75.0675	76.3499	46.9442	74.5375
287	72.7199	82.5094	51.7608	83.1786
288	90.8974	73.3994	51.8985	62.6365
289	76.555	77.0929	63.7437	66.4493
290	64.2261	72.9402	66.9888	57.5323
291	61.7407	57.5766	56.2297	77.6285
292	67.896	84.7047	57.5098	65.5124
293	64.302	82.0228	40.6477	73.5032
294	68.8437	72.4689	46.5626	66.8743
295	68.1781	82.8038	56.5626	73.1649
296	78.4481	89.225	40.5659	77.5966
297	57.3211	66.698	34.34	67.0119
298	43.4568	65.6833	46.4045	73.3723
299	70.5188	89.6894	56.1689	68.9228
300	60.5066	73.5252	53.6738	60.6364
301	63.2256	55.4285	70.4574	79.1373
302	74.2633	60.2227	43.3105	75.9953
303	77.5129	59.2556	62.4898	70.1496
304	66.412	84.7332	63.4863	67.0268
305	88.9676	74.9375	67.3121	91.9383
306	75.1223	72.6228	52.2507	72.6251
307	74.7275	75.2003	62.6999	84.3832
308	68.4408	69.6011	57.2988	62.0353
309	85.3837	85.3134	66.3227	68.9912
310	77.1439	65.7119	41.7241	66.9982
311	70.1303	74.7489	28.963	79.1577
312	81.4766	59.7484	46.3537	71.9855
313	89.796	79.6669	53.9264	63.6448
314	74.6102	71.1119	53.2494	72.7216
315	80.0037	77.0535	49.6208	76.81
316	74.8662	72.1535	64.6687	70.1395
317	73.2638	71.4317	41.5916	70.1485
318	84.5748	72.8703	42.6272	70.302
319	83.121	83.567	56.3764	90.9727
320	71.1467	83.3073	56.5381	75.3622
321	81.3448	57.1533	52.477	73.5002
322	79.981	75.908	53.5393	62.2619
323	77.5231	72.1811	64.3948	68.402
324	85.262	78.0066	50.8667	82.9557
325	74.0163	84.2254	54.595	66.6532
326	82.2972	91.7239	39.1564	77.7779
327	71.2988	78.0102	68.1905	74.5017
328	66.2963	82.8565	50.9768	80.3408
329	63.2536	66.1934	63.6561	78.9726
330	77.6849	87.7351	56.0868	71.2977
331	78.8568	73.8815	33.9323	63.6021
332	76.5897	77.3993	50.4576	77.8957
333	84.4735	78.6956	66.8552	81.771
334	65.2993	73.4809	54.3571	56.5961
335	81.8856	69.3834	45.7604	72.8239
336	56.922	75.5646	49.5198	76.5914
337	86.4644	94.3183	49.2379	80.3369
338	88.521	72.5801	56.6997	82.741
339	85.2603	87.1274	65.4209	79.2091
340	81.6953	69.4344	56.8669	90.5004
341	76.7099	83.4395	55.3276	78.9884
342	79.3835	82.5174	53.4341	64.4656
343	94.3492	78.9258	55.9402	81.3039
344	66.9351	81.519	49.8069	82.0805
345	85.4884	80.6969	51.8919	70.0248
346	77.5489	97.1892	54.3903	76.8144
347	64.2659	61.6197	52.4872	86.1199
348	57.2012	81.1719	54.1001	58.6397
349	71.3731	77.1396	60.0888	66.294
350	68.0076	92.2312	52.447	63.5606
351	83.5555	65.5492	63.3821	71.1856
352	65.2306	70.278	61.0428	76.1892
353	79.328	67.2569	68.8772	64.6101
354	54.6553	66.7271	54.4923	77.8096
355	75.2947	54.8574	72.0137	65.135
356	70.136	81.7877	61.5364	55.4545
357	87.3158	68.2808	58.1093	54.5778
358	80.959	67.6174	45.6135	69.0219
359	71.5341	70.5897	50.087	84.3335
360	65.4696	77.745	57.5632	84.057
361	62.8092	83.0112	62.7409	79.2593
362	72.6233	71.0831	68.1012	85.4699
363	82.7189	66.9902	55.524	67.7699
364	76.9064	79.6578	42.9925	76.3966
365	75.9397	73.0933	51.1236	82.9703
366	72.485	77.7929	59.0241	69.0136
367	56.2824	66.4954	59.5578	88.8187
368	93.422	60.7697	65.1757	63.1171
369	68.2053	79.1767	67.6722	72.7452
370	71.186	98.1526	64.4971	53.018
371	76.2119	92.9277	61.7646	64.897
372	79.9753	50.7625	68.0947	55.2981
373	63.5514	69.0115	55.6099	75.8228
374	73.4505	45.1272	59.0577	68.6631
375	75.3377	60.2482	54.0893	85.9303
376	72.8413	61.5201	48.109	84.4691
377	56.5006	97.6535	58.3258	77.6103
378	70.028	83.5161	55.1183	86.9467
379	54.0066	87.3215	42.2268	71.7675
380	52.5942	69.5241	76.3133	76.2486
381	70.7393	66.9244	46.2822	74.0983
382	81.6663	63.0823	52.8026	80.6584
383	73.0252	79.521	47.423	76.1543
384	63.843	69.4344	51.2935	78.1094
385	54.2219	87.6443	55.62	85.9504
386	59.6842	79.7472	47.415	81.7962
387	69.8604	83.3942	47.4064	81.5815
388	68.6901	96.6078	42.068	68.4064
389	74.0605	78.0088	62.9869	48.7582
390	87.5535	79.6911	67.0326	87.0245
391	66.341	79.0009	54.8839	73.6421
392	59.7181	65.4269	44.121	72.4383
393	77.7499	81.3284	61.6833	86.932
394	74.8469	69.7396	59.3963	95.2954
395	82.9517	64.2765	53.7373	73.0356
396	76.3323	54.3659	60.7415	79.12
397	64.4682	85.2334	65.9915	88.231
398	61.7029	68.6891	58.6694	101.139
399	70.1226	63.2255	69.1572	70.5933
400	66.9069	67.9409	59.795	55.1263
401	75.6635	78.8778	54.7517	67.8191
402	59.8943	60.4539	51.097	76.545
403	65.0563	69.5502	42.9748	76.652
404	69.8118	82.9299	48.2011	77.19
405	79.4516	78.48	60.0958	59.7606
406	73.1926	60.9331	42.6011	82.2914
407	45.263	83.2648	69.7339	72.7491
408	69.4364	81.4566	63.0871	59.7113
409	57.3291	75.5377	56.7632	77.4729
410	75.0472	85.2819	33.3775	77.7004
411	56.688	67.5822	59.8923	73.3022
412	66.0072	77.5708	52.2739	64.5898
413	65.9723	70.318	49.8027	53.1195
414	68.2671	50.5067	54.1379	60.9702
415	81.8893	86.3425	43.8961	61.7334
416	71.2778	79.1611	57.8735	69.0555
417	88.9938	67.1965	56.6039	48.3777
418	81.0278	67.0506	41.9806	88.894
419	67.2307	82.912	63.7979	72.504
420	86.5712	70.1702	59.6888	70.8403
421	57.4018	78.9161	59.9349	72.1318
422	62.9877	76.6969	48.6282	65.5294
423	58.6579	61.8506	62.431	65.8258
424	81.9555	92.6875	59.3629	58.6164
425	73.2101	81.6592	50.3656	85.2283
426	69.0484	84.6596	56.4422	64.1312
427	74.5829	70.8236	58.2525	68.7142
428	50.8366	58.0046	53.7768	58.5406
429	51.3041	72.5159	52.0844	58.8101
430	77.5998	87.6463	54.5819	62.615
431	61.2217	81.1858	48.7613	81.4882
432	71.4557	70.7084	67.6275	67.7127
433	60.2423	76.4752	68.1431	64.4418
434	72.1108	86.2166	57.5446	69.1859
435	76.0977	79.0814	59.1451	69.9849
436	72.3421	66.9669	49.2803	70.8722
437	78.946	94.8309	55.6771	71.4437
438	82.4765	62.2852	50.4517	73.0453
439	70.1102	73.3069	58.204	76.0641
440	83.0718	85.4568	61.0615	70.0079
441	76.6203	72.6719	39.2066	87.4756
442	65.5221	80.7261	67.609	80.9208
443	71.1948	65.8546	59.0635	74.5468
444	77.1119	77.4844	58.389	74.3958
445	57.5268	76.2416	64.5614	80.4128
446	68.0462	79.6491	61.132	84.5283
447	73.0357	71.587	76.4545	62.9046
448	63.301	82.3371	56.9275	84.4659
449	56.2404	79.8337	50.0641	72.773
450	67.9256	54.5289	46.6485	60.7167
451	66.0296	71.017	58.0641	62.2938
452	66.5487	77.8181	72.5043	61.162
453	56.948	69.9263	65.3458	56.2788
454	77.9337	69.7087	45.1913	76.5927
455	58.5119	85.1918	38.8218	68.5215
456	78.8714	73.5111	55.7595	76.5449
457	57.5115	78.3274	63.9053	46.9056
458	69.364	64.4764	59.3232	61.6751
459	59.731	59.8257	61.4079	67.4269
460	59.2368	85.6565	51.7713	65.3756
461	59.4579	61.7672	58.243	67.1059
462	70.9861	69.2437	53.7663	84.4131
463	55.8289	66.364	60.9792	72.997
464	79.7528	80.4179	63.4249	70.9943
465	73.3353	67.1807	59.3146	62.4415
466	70.5858	68.7113	38.6569	81.9479
467	63.4834	69.7111	50.3674	76.2249
468	76.5142	59.0729	64.9058	83.7848
469	82.4004	81.6475	51.7244	78.6414
470	64.3877	76.7831	63.8788	78.9046
471	67.9489	66.8986	54.0853	66.9938
472	86.8991	75.3215	45.6848	75.0905
473	63.642	84.2378	61.7153	60.4931
474	65.4496	93.154	42.8969	86.0186
475	72.0737	85.4675	57.1323	59.4696
476	67.1078	84.3071	49.3854	65.7318
477	71.9053	72.4708	54.4801	82.9376
478	81.553	61.5383	59.9953	84.9204
479	59.8575	75.5216	66.2879	66.2073
480	49.4042	78.0224	60.967	74.6045
481	81.9503	67.7503	67.2397	71.1464
482	73.0754	64.2429	42.0255	57.1633
483	60.9917	76.706	67.2782	82.816
484	62.1537	75.6607	57.1067	71.8216
485	65.3188	70.7727	59.9702	88.3304
486	59.8476	80.6676	60.7409	74.1538
487	80.2041	78.9406	52.8502	63.6273
488	69.5175	88.2674	69.7157	58.9422
489	76.7407	63.1323	57.3541	62.314
490	61.0835	78.6423	63.197	60.6248
491	70.872	85.4207	38.8185	79.6986
492	73.7965	74.4819	44.8208	52.7772
493	98.583	74.3783	46.2756	70.4352
494	54.4835	83.7244	67.9015	67.5516
495	60.5672	89.5826	50.3905	58.9907
496	70.11	101.469	57.7765	75.6157
497	63.4199	68.7202	53.672	82.6696
498	69.4182	78.6395	56.1007	70.9472
499	72.6418	78.0268	58.8238	89.9385
500	58.7009	81.5973	63.4095	56.7677
501	76.5423	64.2696	65.6052	69.1329
502	50.975	74.9626	56.0611	60.3018
503	67.1269	65.0554	57.3219	58.8119
504	82.651	89.505	54.9696	85.7074
505	71.7293	58.9734	59.1867	79.661
506	75.3136	90.7747	70.7608	65.4736
507	58.6388	78.3332	40.7522	68.1401
508	66.4733	79.0585	57.9869	62.2664
509	63.3674	98.5544	57.2101	74.1422
510	70.6874	57.6472	51.2422	72.7395
511	71.3517	62.9567	63.656	65.9126
512	81.1021	72.7724	56.9126	65.5815
513	78.8104	58.9355	44.0658	83.8786
514	59.793	65.5814	61.0939	60.782
515	56.1759	84.932	47.8866	64.6958
516	59.7551	73.7269	42.7087	68.88
517	61.3046	88.0001	56.5717	64.9055
518	58.27	55.5259	56.3823	79.8812
519	64.4764	85.1364	48.7978	65.5377
520	67.0333	65.829	49.2485	79.6989
521	69.4689	68.1867	65.3485	68.5522
522	54.9431	83.7778	61.3776	68.2565
523	60.1476	76.9693	68.0046	63.4002
524	82.4874	71.1337	61.36	58.3551
525	63.3984	64.19	67.4109	71.3849
526	55.3704	68.2305	62.1093	65.1684
527	46.6736	65.5816	61.5758	69.3448
528	80.178	62.6166	67.306	72.0266
529	61.2712	66.1435	61.7301	61.2336
530	58.2192	81.5257	77.5982	64.9538
531	52.88	77.5746	41.5032	85.6863
532	70.9134	83.0983	65.7812	70.3758
533	78.5322	76.5566	72.8974	65.7021
534	68.1346	76.0254	51.4462	58.5071
535	64.6797	76.0538	47.3961	59.6764
536	61.9211	62.4708	54.9187	74.8576
537	61.1165	74.1515	57.4168	57.7021
538	72.3692	70.3712	46.1048	82.9759
539	79.2751	76.8073	51.1627	79.395
540	53.2237	77.9533	74.0338	75.802
541	45.3951	61.8484	54.8748	71.2037
542	75.5064	74.6115	61.1676	69.8375
543	68.5328	56.548	51.4579	82.8065
544	42.5914	55.7431	67.7398	63.0698
545	54.9367	79.5995	64.6896	79.5287
546	63.6884	84.7647	56.0375	61.0158
547	55.9526	70.9544	65.8027	72.3058
548	73.0698	66.7071	57.946	59.0351
549	66.1652	66.3298	54.8619	62.7822
550	72.3422	84.4336	61.2954	71.3217
551	60.7852	87.9918	54.2294	80.3054
552	71.8795	101.329	75.6032	82.9257
553	71.2859	74.1768	55.1117	49.8826
554	56.5451	84.641	64.6891	71.5041
555	79.0782	66.8849	60.21	64.7388
556	71.4388	56.5432	52.1645	80.9682
557	72.5125	57.4808	63.7964	85.3562
558	53.2553	80.4907	43.899	63.4243
559	52.2725	82.0751	55.0419	89.239
560	64.1734	72.0158	58.2181	71.5961
561	66.4735	75.093	48.5861	90.2128
562	53.3924	80.3943	54.0251	84.7662
563	67.0083	74.5919	56.2902	91.1431
564	71.1801	82.0873	59.6073	58.9342
565	59.0354	78.9781	63.1311	97.7326
566	68.4767	63.7447	55.935	65.0053
567	86.7714	64.5327	57.8756	86.4152
568	70.8083	61.4929	51.56	57.6394
569	67.9554	78.1771	52.3044	63.6348
570	78.1798	70.0043	52.9314	59.3018
571	79.2276	62.3545	59.3673	73.6472
572	67.073	73.8834	75.0398	75.866
573	76.2034	75.3967	56.1549	83.6412
574	74.7767	59.0039	61.5269	76.3352
575	59.2007	75.0523	54.7598	86.3231
576	61.1818	79.9618	61.7376	67.1803
577	69.466	73.5008	52.3157	72.7654
578	87.5281	61.5856	56.0136	93.8768
579	71.7275	67.1602	65.2947	80.1202
580	60.8512	55.3323	36.9	95.3234
581	52.758	60.3325	70.1013	56.9304
582	70.5592	55.0944	72.1378	76.331
583	71.6588	81.1751	50.5678	58.4141
584	78.9385	72.8778	50.5971	73.3953
585	61.9861	74.8761	51.072	78.472
586	79.3232	79.0873	54.2511	74.5619
587	66.9118	73.8102	52.7486	69.7147
588	70.1312	60.8712	56.4437	89.7922
589	74.6256	60.1407	52.5381	72.6978
590	73.469	72.0637	44.9066	83.1986
591	72.788	60.2254	52.7243	80.7996
592	52.4541	74.1197	49.3825	75.2858
593	58.5373	48.9498	53.311	64.9938
594	76.7925	69.5742	61.058	59.8192
595	90.7557	84.9542	52.1008	97.0783
596	72.3661	67.0518	49.1952	81.0547
597	68.9878	80.3666	63.0779	101.213
598	81.3337	59.7235	60.8176	88.1846
599	63.0233	71.796	43.391	96.0229
600	66.9352	72.7243	55.2831	61.9652
601	63.1032	82.213	45.7953	82.657
602	73.8808	82.0022	55.3057	70.3464
603	54.47	79.1414	58.874	79.4076
604	63.4819	74.8534	73.0459	64.9926
605	70.3534	76.4124	63.5978	79.4868
606	45.1929	95.9746	65.8192	74.6605
607	66.3406	69.1366	58.287	61.9113
608	75.98	69.498	59.966	70.6551
609	48.8035	70.6278	60.8223	82.8
610	53.8706	81.5795	56.7722	68.6118
611	56.3462	75.1347	63.1211	70.2848
612	76.6049	83.4116	50.9582	78.3003
613	68.8252	79.3786	69.9383	73.6261
614	47.0088	79.9053	59.2012	83.0435
615	75.2487	78.0185	63.9902	81.2298
616	67.4274	78.6494	53.5333	83.1795
617	68.7827	66.1244	34.9403	101.231
618	67.5182	63.1463	55.378	98.7905
619	63.4755	69.1861	54.973	95.5628
620	72.5756	69.9562	68.9393	87.8756
621	59.2988	73.4752	54.7515	85.8739
622	54.4484	71.1492	55.8671	67.5741
623	48.9046	87.986	68.1101	68.448
624	82.618	75.8139	66.0978	75.4472
625	58.0473	84.7843	65.9787	71.9575
626	49.897	77.2523	44.6977	82.846
627	74.6683	86.2482	65.0815	82.8002
628	57.258	72.868	54.3493	73.364
629	75.532	83.4051	59.7108	67.7514
630	69.3715	76.9491	40.9901	89.4239
631	67.4892	94.1435	63.6328	81.5585
632	67.3738	75.887	56.5069	75.2606
633	85.6204	66.0532	45.4538	84.2051
634	64.1324	68.8893	59.5782	55.4121
635	46.9485	93.3737	52.0093	83.1015
636	60.2268	83.8564	68.7085	82.4115
637	71.5236	96.9494	53.3408	65.3078
638	85.6675	70.7361	42.8271	68.6923
639	76.0201	59.6536	61.6581	71.0721
640	66.8676	82.4433	53.6431	78.8454
641	75.3761	86.6142	65.8454	65.744
642	81.495	68.4219	48.8859	73.2185
643	82.306	73.0525	57.5119	80.4786
644	58.0735	75.0438	48.5015	91.0165
645	66.2764	62.3438	45.2119	92.655
646	53.7341	64.1332	60.1285	65.9607
647	65.4449	81.9039	64.1645	90.0644
648	70.1378	84.5809	40.865	86.0627
649	52.5776	93.6686	55.4426	86.519
650	61.9591	80.253	41.9343	59.107
651	74.8942	84.1362	50.3308	51.0012
652	62.888	77.5788	59.6998	72.1608
653	77.2408	69.103	40.4354	66.8312
654	77.698	73.3423	54.9405	57.4168
655	61.773	72.9169	61.3376	72.4455
656	61.103	63.216	56.4413	65.4229
657	54.2351	68.0696	59.9363	67.3963
658	67.1771	77.9044	58.3159	60.3612
659	70.029	64.27	43.9669	59.0931
660	55.9202	75.284	57.6429	82.1117
661	46.9241	77.213	47.2713	83.4962
662	70.9967	67.5914	37.6302	80.3764
663	47.5177	57.1222	60.5923	77.5356
664	72.4454	63.0791	52.3725	85.9727
665	41.7738	75.1683	58.3465	74.6305
666	55.3331	74.0084	60.743	61.8294
667	65.0131	84.1643	28.0411	74.7817
668	74.38	56.3987	60.5588	80.3887
669	85.0113	61.4022	56.2102	74.4796
670	45.3522	79.1649	53.2367	95.7418
671	74.6161	75.3785	42.6825	88.5481
672	65.7732	66.1758	62.0525	81.3047
673	67.5471	72.1047	42.933	83.3354
674	64.3133	75.0573	65.0542	77.869
675	91.2933	72.8979	47.1068	53.5469
676	60.7204	74.54	62.7234	73.2608
677	80.346	65.0841	46.1727	77.0745
678	68.5419	72.2721	52.3622	80.694
679	60.6176	59.6288	50.3414	82.9649
680	74.4048	85.3588	34.9039	98.2118
681	60.2579	86.3705	56.1417	75.6508
682	67.8156	86.8382	58.5493	81.6593
683	71.7687	71.1405	50.882	72.7323
684	66.7633	54.8175	60.9033	79.5835
685	59.5893	78.3381	67.0428	66.5133
686	49.7329	47.624	60.4846	78.9936
687	63.3026	82.1139	62.4657	77.1061
688	83.0181	67.6066	39.4198	70.5948
689	77.9638	78.2478	51.0198	75.1833
690	54.3181	59.0498	56.2085	71.9108
691	70.3322	58.5724	35.4026	78.0444
692	91.5628	79.5748	42.2658	80.8502
693	84.7595	60.1797	62.1979	80.9946
694	73.7984	84.716	70.7399	79.5605
695	51.5153	79.7395	72.503	78.9257
696	44.5654	74.2056	48.9015	71.2621
697	63.7522	75.725	61.2065	82.1747
698	69.4155	79.8139	48.7674	66.8032
699	64.4034	103.366	55.5191	68.5358
700	28.9984	86.3273	54.1386	71.7345
701	69.6481	78.6581	47.602	76.0928
702	68.2891	98.5575	41.748	70.0536
703	72.7007	83.6097	61.1948	72.4486
704	63.6792	94.5017	72.6446	77.5931
705	92.7228	63.7902	64.3084	69.8984
706	72.234	71.6596	46.5956	78.6917
707	76.6588	97.8532	50.1179	89.1547
708	53.4348	65.3646	51.8449	54.2376
709	44.9923	69.8503	70.8421	87.12
710	78.111	79.074	48.1633	92.7159
711	60.9957	78.2327	52.8292	64.1437
712	87.1262	105.061	61.7022	61.9483
713	75.0111	74.0198	52.4473	47.1339
714	67.0445	95.2499	47.9326	58.4777
715	81.8076	68.8583	50.2788	85.5303
716	76.0321	76.0522	58.4244	75.979
717	102.072	73.8472	65.0945	82.0019
718	76.655	87.2861	50.5909	80.7646
719	86.7715	72.7663	45.3891	81.605
720	46.1419	76.9879	44.3888	57.3235
721	81.7082	86.9059	34.7322	92.6713
722	70.7529	58.6659	57.311	91.5272
723	61.1066	84.2917	61.0884	76.1947
724	72.825	92.4971	44.5462	73.6521
725	89.4373	78.5109	52.2268	58.0326
726	75.8976	67.9433	70.6028	65.8115
727	70.9763	67.1648	61.0788	82.3436
728	53.6561	73.4187	64.7443	57.128
729	74.5488	60.3236	45.6264	73.8481
730	67.8839	51.1177	61.5755	64.9634
731	59.7981	64.8905	62.4537	64.2615
732	53.5528	73.3803	59.3569	67.7021
733	78.2974	86.7274	68.5573	33.6049
734	70.4713	67.1669	56.8426	67.9895
735	60.8603	65.7701	51.8917	63.2795
736	63.4291	59.7839	61.4075	91.7524
737	49.8283	83.1533	50.808	68.3584
738	72.235	76.5358	50.0505	66.971
739	67.0949	68.8886	56.2187	62.8476
740	56.4092	72.507	59.9366	63.9705
741	67.567	76.8383	50.3079	75.5779
742	68.8686	60.5047	62.2961	63.5802
743	61.0587	90.1149	55.1693	82.515
744	73.5536	87.6358	55.4946	80.7078
745	78.4863	74.8787	47.5749	65.6968
746	58.9647	73.562	26.3951	75.8517
747	41.7148	80.9016	54.6881	91.2316
748	43.822	88.4039	48.9798	80.6863
749	62.4257	67.0632	56.989	87.0773
750	62.9938	82.04	48.1846	70.5058
751	62.3299	74.8236	36.8236	66.423
752	58.088	75.1755	59.5496	82.714
753	58.2814	89.2457	61.2123	61.286
754	80.4279	66.4643	44.1388	92.0133
755	70.0655	80.9263	58.6517	69.5536
756	78.0395	65.5332	62.3559	60.8634
757	74.7334	73.3387	63.0212	51.6033
758	50.3391	69.0576	60.7008	91.2822
759	84.4789	66.2354	67.8914	69.9218
760	86.6824	99.3047	58.8353	77.7315
761	113.725	74.5725	66.9465	75.7504
762	66.3705	48.5836	47.009	92.6308
763	48.0833	64.9167	62.2154	52.4437
764	75.1415	54.4791	49.4709	51.567
765	62.2514	80.4131	54.0877	85.3283
766	58.5678	87.3062	55.7922	43.3191
767	60.815	62.4809	48.937	82.4933
768	49.5106	88.9389	58.0147	69.5255
769	69.5064	93.4837	61.4605	64.3604
770	69.7791	59.5292	54.1054	64.519
771	67.4542	91.0604	56.3665	54.5291
772	64.8639	75.7005	44.0303	56.1039
773	78.3178	87.0741	57.2622	71.1522
774	61.2087	78.5492	72.035	82.2945
775	48.9337	79.5866	63.3243	72.9817
776	70.2468	88.8627	41.8955	77.3577
777	43.2718	66.6458	35.673	74.7628
778	64.2871	56.5989	63.6252	81.1734
779	86.4248	92.0235	59.9906	80.6725
780	59.7163	76.7143	54.2568	79.4625
781	56.3477	80.5993	50.5713	78.9182
782	60.4602	74.1684	44.2564	66.0963
783	84.6306	85.4118	56.445	90.8572
784	51.4146	64.2955	46.1278	82.1508
785	63.7722	90.1811	43.8184	51.6538
786	66.4308	92.7053	42.5851	86.8017
787	67.6995	65.6368	53.6019	72.9708
788	39.6753	65.5107	57.3103	52.3349
789	84.7377	87.1162	41.1607	64.3275
790	68.4673	84.8315	35.3365	77.3109
791	79.0141	89.562	49.6029	68.1651
792	82.9399	66.9659	41.6088	92.8462
793	64.4958	79.2201	45.4611	90.6191
794	71.9684	79.6228	65.3391	59.8317
795	70.2878	91.742	56.0081	69.9016
796	58.0003	84.586	62.775	81.6014
797	62.1242	85.514	39.654	67.4461
798	65.8508	72.3479	49.5806	78.9245
799	58.1553	90.4742	55.3062	98.9191
800	72.9532	77.4892	49.4455	90.0432
801	78.1638	71.2781	44.0015	77.482
802	53.2664	77.985	74.6034	72.7304
803	76.2489	72.6372	64.0388	81.0227
804	79.8871	88.3617	58.2706	74.4773
805	73.1408	76.1147	48.9009	81.3042
806	64.4233	73.6437	72.9155	68.508
807	79.3425	76.2371	62.1357	65.0478
808	62.5625	72.8131	55.7093	76.7766
809	70.6402	79.0643	71.1012	66.4319
810	73.0827	84.6691	68.0926	78.9818
811	66.5084	77.3175	64.7806	70.2075
812	77.5964	63.0834	53.9279	67.7188
813	72.7356	75.903	58.4102	62.084
814	71.8273	56.5249	53.2539	68.8939
815	64.4131	69.7893	49.8604	65.9447
816	76.1809	80.2551	61.0199	60.3091
817	77.4852	66.1742	53.9009	82.1284
818	74.901	88.8573	48.0005	78.0967
819	65.0847	86.6666	51.7739	63.3662
820	76.4137	85.8264	61.0243	59.3283
821	72.2128	76.2589	58.3926	83.9435
822	65.0434	66.7504	56.2984	67.7236
823	72.9471	80.6316	50.5408	85.528
824	61.1532	74.1463	57.7755	65.6686
825	73.3698	56.2501	37.3487	64.941
826	83.5726	63.3035	50.0431	59.5995
827	44.92	71.1758	57.8111	84.8776
828	51.6651	68.7584	56.839	81.171
829	56.6576	77.5443	56.0861	78.214
830	65.6889	79.3003	39.6154	67.2175
831	85.7085	93.647	41.5509	54.0063
832	79.6008	78.4648	63.1656	78.5275
833	59.285	67.0496	64.1764	69.7245
834	65.81	74.512	79.7145	66.625
835	65.4484	70.6509	49.8186	80.6166
836	56.9332	60.9193	47.9208	71.9929
837	67.6785	51.9509	63.8967	91.1518
838	67.3365	67.482	50.9134	142.682
839	55.5863	74.6375	42.0508	81.8964
840	79.6638	80.8538	59.0662	76.3969
841	67.3949	70.9032	66.2163	74.1464
842	65.0742	75.6874	52.5916	49.5186
843	84.6396	69.6077	51.1183	69.2364
844	74.2838	69.4459	51.7769	84.0874
845	54.5392	65.4433	65.7323	61.4756
846	85.8911	81.2519	53.5827	69.0125
847	69.5323	75.046	64.3299	69.6523
848	53.164	70.7584	54.9996	85.7673
849	81.3311	75.5288	58.881	66.1947
850	74.3438	84.2134	54.5498	80.5465
851	71.5409	73.379	57.9425	73.5991
852	77.9404	69.0718	45.1178	83.7878
853	76.0627	80.091	56.6025	79.6296
854	77.8117	72.3198	67.6397	69.0259
855	78.59	71.3464	48.1193	64.9422
856	63.2084	86.7278	53.3451	84.107
857	70.9907	65.4728	58.5203	93.0673
858	70.8919	87.3884	58.0655	72.03
859	72.1783	68.9207	50.517	77.2004
860	70.342	71.073	63.8134	73.0852
861	87.2008	78.7464	41.5185	84.8556
862	79.6394	75.9662	52.8292	85.8842
863	64.8927	73.5345	66.8349	71.1376
864	75.9318	73.7425	56.0176	74.439
865	70.2962	80.9035	58.0117	97.6653
866	77.2535	69.1303	52.6438	71.145
867	67.2669	72.1381	51.5041	74.5954
868	81.3824	71.7193	64.225	69.2286
869	71.2939	67.0212	57.9958	63.9503
870	71.4057	98.4434	46.5712	85.7997
871	76.5882	83.1171	74.0649	76.8416
872	78.0663	80.5934	58.819	50.7894
873	69.1102	79.3848	53.4468	52.942
874	76.5655	86.076	52.2032	70.9829
875	49.7947	74.1561	67.5986	103.237
876	81.4904	74.8685	61.1415	84.7494
877	82.5053	82.981	49.5151	87.9462
878	83.1801	73.9593	65.8681	74.0779
879	75.0003	63.4079	69.0959	94.1868
880	75.2334	67.2422	60.1871	83.3773
881	78.5136	67.1939	73.2897	94.8022
882	54.3116	64.8056	79.3251	85.6353
883	74.5685	59.3999	51.5707	78.7174
884	64.4828	80.3813	43.5411	80.8672
885	73.1943	82.4818	55.5218	70.5014
886	67.0457	92.0369	36.6835	95.7958
887	71.2877	89.6428	62.3902	65.5639
888	59.4775	63.808	36.0202	78.8688
889	58.5872	87.6795	57.889	73.8135
890	68.3412	62.8351	67.1058	82.1164
891	75.5775	69.4255	59.832	88.5761
892	73.7777	63.4465	60.4464	82.5994
893	54.5553	45.3037	68.7916	76.8219
894	73.8957	77.8736	57.0534	77.703
895	85.8607	70.7997	54.6305	54.2679
896	79.1086	63.0422	49.7856	92.6282
897	57.5927	81.9229	30.4679	91.2678
898	74.3494	85.6069	52.9963	60.6344
899	71.5069	65.4317	66.2525	78.8628
900	74.012	71.7278	73.0416	65.9467
901	87.1116	79.6217	66.0219	50.5369
902	83.641	75.471	72.0001	62.7206
903	76.5025	74.8539	58.7528	94.5027
904	88.0449	65.9271	62.3091	53.0144
905	68.5015	60.5975	50.9562	49.7036
906	83.5792	77.7895	63.4664	60.967
907	74.1858	80.2367	48.3812	71.187
908	74.7344	64.9293	72.2985	79.356
909	82.0932	68.199	51.8586	71.216
910	68.004	61.1422	64.9725	50.7776
911	86.6401	70.5519	51.0094	83.549
912	56.8349	82.5527	48.9309	72.0132
913	65.766	68.8219	60.0092	69.6353
914	74.0884	76.5307	42.3551	83.7329
915	67.107	60.4448	47.5508	81.2034
916	50.5989	66.4769	63.8115	79.2533
917	91.599	84.7079	56.7249	83.7179
918	79.7552	79.6242	36.8891	91.6978
919	86.1477	78.5606	74.2455	82.2941
920	72.343	87.6287	57.9794	79.7428
921	52.4955	55.9255	51.2002	82.5638
922	64.4777	72.0341	63.9385	54.851
923	60.362	73.1425	49.4555	70.8673
924	52.4235	86.7214	47.7669	58.4154
925	59.7983	79.2593	63.4123	63.7698
926	65.1081	69.795	40.3429	51.7199
927	84.8997	75.4362	58.484	55.0863
928	66.1305	79.1733	63.5888	79.8345
929	78.5806	78.6079	70.194	68.4726
930	63.4924	76.2944	34.1427	88.3098
931	86.2935	86.5533	54.2965	78.8529
932	90.1351	70.8998	50.3947	86.8592
933	81.8386	85.3532	66.0978	63.5753
934	79.6087	80.8453	54.6125	80.9799
935	89.5557	73.7106	73.7757	82.5735
936	83.1811	82.035	49.8693	88.1173
937	96.0719	71.5882	42.1824	90.8366
938	70.5334	89.9185	48.0555	75.2366
939	74.7976	81.274	53.2469	71.2653
940	77.8672	72.4173	50.8149	65.9948
941	85.281	84.4317	69.2067	71.8513
942	90.0404	82.0199	44.3822	70.5947
943	78.4592	51.5169	70.2225	75.0706
944	101.83	54.4801	72.3464	73.4736
945	82.9076	66.6843	57.16	57.7521
946	145.568	82.8287	63.8192	72.5287
947	74.0089	69.2685	68.381	64.1168
948	76.9971	64.8433	66.0329	50.5237
949	83.3298	71.9879	65.9132	68.0177
950	92.0311	78.2103	41.4737	55.2656
951	93.5369	62.675	62.1407	69.9012
952	74.0525	76.6626	63.2275	53.1389
953	103.906	82.7791	60.7706	49.4991
954	69.0783	72.8226	52.3069	52.8758
955	96.94	75.6144	61.7124	67.2601
956	87.4468	69.4413	66.0882	45.148
957	169.901	81.5212	60.2636	64.7954
958	151.921	58.0215	46.1735	54.3224
959	153.296	76.9439	55.4244	73.4836
960	153.118	85.3884	59.2	57.5724
961	147.721	85.7777	70.2912	54.6183
962	158.524	85.7481	41.4771	53.688
963	140.221	78.1988	52.6405	70.9812
964	140.765	49.4891	56.4532	61.3093
965	154.131	68.6175	56.1355	55.6847
966	143.141	60.9075	56.4662	53.9073
967	156.996	62.2012	60.3836	63.157
968	-174.75	51.0631	47.0714	69.1061
969	161.161	71.6412	66.4676	61.8634
970	156.012	70.0877	45.3692	66.9323
971	132.678	89.1969	51.9891	59.9093
972	145.46	67.5077	56.0743	53.7986
973	147.818	69.1456	55.2032	64.8347
974	160.36	74.4372	59.7429	29.3635
975	150.326	66.7045	76.4449	70.8448
976	155.055	64.1488	44.0858	75.4264
977	172.166	61.6599	49.5916	62.2535
978	163.84	78.5163	45.6022	67.3664
979	169.984	94.6097	55.8881	59.9296
980	158.582	89.8387	50.7487	62.2159
981	159.968	83.8102	49.3037	49.5451
982	173.603	88.7559	69.4036	74.615
983	175.87	75.1283	60.0713	69.5164
984	170.87	75.9523	51.2393	75.343
985	153.716	72.5703	56.9225	79.8659
986	145.173	69.4285	54.8286	61.2348
987	161.328	67.6841	65.7039	73.3988
988	154.29	72.2022	65.8545	64.2029
989	153.107	41.1376	43.4803	53.341
990	138.143	58.3666	56.2352	78.1379
991	178.962	75.0613	56.1597	87.4657
992	164.995	63.9817	46.876	82.9774
993	142.72	48.7466	44.4699	86.9431
994	161.849	79.2541	39.529	60.0354
995	175.165	76.003	51.2705	45.6404
996	174.249	47.8763	63.6434	65.4521
997	174.124	82.0672	49.6172	76.8686
998	171.608	63.1151	62.8552	71.7582
999	160.38	54.7778	58.8316	63.7523
1000	155.735	52.3428	52.7046	80.6903
1001	172.172	65.1757	45.9119	85.9473
1002	170.826	54.1916	71.2358	69.7907
1003	176.976	71.6535	46.6815	57.024
1004	155.207	69.4481	57.0497	73.1944
1005	159.441	59.4136	68.6999	65.8957
1006	161.872	63.726	58.4636	76.4076
1007	148.017	76.9975	57.0433	56.0008
1008	174.925	79.1778	55.6159	60.9932
1009	159.883	65.8451	59.0667	75.6133
1010	142.256	94.1811	61.4559	70.5613
1011	167.508	63.5886	36.1011	70.3697
1012	169.768	106.17	55.5244	73.1182
1013	-175.936	91.2391	54.7354	74.4931
1014	164.805	67.2046	45.4581	33.0047
1015	173.39	64.7395	59.5346	58.9666
1016	177.838	67.9489	51.3379	80.7096
1017	156.325	48.287	64.2741	56.9925
1018	170.078	92.0354	62.6611	74.9391
1019	164.232	80.6094	46.5737	59.8104
1020	162.153	52.5955	58.1841	66.339
1021	140.551	70.2848	59.7723	57.4585
1022	164.925	63.7794	62.2014	69.4493
1023	152.292	45.7175	60.2614	78.0628
1024	157.416	47.6176	57.5679	80.3267
1025	163.432	75.8076	52.2948	63.8648
1026	165.689	55.4968	43.3049	64.2634
1027	156.745	75.9949	57.4933	44.8485
1028	141.852	78.5559	59.303	77.8276
1029	178.553	61.0876	59.7273	62.29
1030	174.269	73.0299	50.6492	59.8747
1031	145.284	78.6261	28.7074	71.5942
1032	164.884	68.0863	48.4992	60.5191
1033	163.171	64.3118	56.5113	88.3072
1034	174.088	50.6019	61.7093	79.1574
1035	166.803	70.8026	64.3328	75.6732
1036	160.963	59.3686	52.8381	78.5327
1037	155.881	63.8977	55.6343	81.3013
1038	155.469	63.5639	51.9124	72.4108
1039	153.171	57.7192	58.5428	73.3243
1040	157.669	59.8176	61.9945	61.7803
1041	158.198	58.6043	49.2019	63.372
1042	155.271	61.1644	50.6736	84.4945
1043	-177.361	39.6448	41.1299	72.1078
1044	167.386	58.971	54.3316	74.3124
1045	160.323	71.6518	60.2169	80.5809
1046	-179.569	64.2378	61.2133	79.4519
1047	171.118	71.7231	52.3442	85.2468
1048	166.37	68.6839	57.7576	62.7065
1049	160.846	69.3615	42.1322	84.5619
1050	164.704	66.8178	59.5361	89.4567
1051	167.091	72.4205	46.2042	78.4418
1052	163.197	64.2308	56.7478	59.323
1053	152.148	67.469	48.4857	85.191
1054	175.378	65.54	57.5412	74.6806
1055	165.269	51.0698	64.2363	62.8666
1056	-178.78	55.9204	63.0219	75.223
1057	176.734	69.8377	51.3296	72.8328
1058	155.705	53.392	57.2109	86.2084
1059	174.186	49.3409	63.5049	70.0292
1060	169.158	81.6738	48.0878	89.463
1061	158.686	64.5151	72.181	80.2522
1062	148.58	95.6023	52.4059	86.0336
1063	170.358	68.8745	57.8636	87.343
1064	161.854	71.2495	51.2684	78.4194
1065	177.579	88.6574	53.7612	77.0457
1066	157.826	67.3674	60.7808	95.4751
1067	164.977	60.2774	51.8897	89.5357
1068	171.879	57.7294	49.5564	72.6121
1069	175.791	92.6253	47.7578	72.3066
1070	155.341	81.882	59.1395	68.4047
1071	-176.88	71.3594	70.5723	71.2412
1072	163.739	80.8013	51.6316	81.1922
1073	153.209	81.48	56.4612	80.189
1074	162.78	55.6397	59.8007	89.5762
1075	164.761	83.3686	59.6499	62.9863
1076	159.906	70.0424	62.4352	75.0782
1077	149.845	91.2238	57.1391	81.6764
1078	162.33	73.9227	61.1743	74.0195
1079	172.026	62.5202	63.5877	69.1551
1080	166.555	62.8832	57.5905	73.655
1081	174.962	50.9986	44.8918	75.1431
1082	176.961	87.7416	40.3311	88.8414
1083	168.415	55.1064	60.4668	84.3185
1084	-171.819	69.6899	41.5666	64.8356
1085	172.4	64.1475	53.5013	67.1013
1086	166.738	56.6074	59.7552	65.2578
1087	174.858	66.2776	56.8173	75.5879
1088	177.289	71.2791	48.4915	64.6574
1089	-166.882	57.6845	62.5419	80.0894
1090	168.104	66.6834	60.7411	62.1156
1091	161.769	63.4044	58.5004	60.6061
1092	79.8896	85.6091	69.0988	71.2869
1093	92.0696	66.5958	37.3889	79.2787
1094	81.4466	77.7924	61.6779	70.603
1095	93.3298	69.198	47.6325	85.4414
1096	94.838	79.7267	55.5564	82.4555
1097	98.0173	82.8603	58.4918	74.8989
1098	85.123	69.4162	45.4996	55.3241
1099	95.3053	79.1675	51.3856	72.8025
1100	66.7766	64.5893	59.7084	71.7194
1101	74.8045	60.9742	46.0471	79.6485
1102	87.0678	85.6402	50.0523	78.8846
1103	92.6359	72.153	46.7573	73.8978
1104	74.5456	66.6695	49.7636	67.5109
1105	80.1977	73.5897	47.4656	58.0276
1106	74.5201	69.598	54.3323	60.7621
1107	74.5942	48.6363	65.6262	84.6757
1108	71.1607	94.8793	54.3467	71.1892
1109	74.6422	68.3237	62.5863	72.0686
1110	78.97	85.4509	55.9335	76.4401
1111	71.1669	71.0102	46.9941	84.8904
1112	70.2359	72.3309	39.6175	67.9507
1113	69.8851	78.7429	50.4855	87.3149
1114	95.7599	60.1129	48.5568	62.302
1115	79.574	58.1934	44.781	65.8238
1116	98.0445	88.2362	64.8426	66.3728
1117	102.524	70.545	55.5625	66.7072
1118	80.1531	65.7876	68.4416	91.5281
1119	80.9604	77.3152	64.9668	82.3549
1120	79.8779	85.7679	59.1035	65.9075
1121	78.074	89.2284	56.497	81.4644
1122	86.8432	84.585	58.6381	85.658
1123	70.1503	72.2056	44.9106	77.4245
1124	89.3239	69.2259	59.3744	67.8769
1125	78.2567	83.3304	64.761	66.4291
1126	83.181	74.2562	46.06	83.4985
1127	86.5468	86.1744	49.1306	74.6332
1128	107.103	86.0497	55.583	87.4121
1129	64.2167	57.539	68.0849	88.4853
1130	101.273	74.5304	63.0618	55.3456
1131	75.6773	71.205	70.5788	73.846
1132	73.7718	77.1134	59.7219	70.0902
1133	79.2593	73.8058	60.6318	58.0169
1134	71.9722	75.0191	59.1929	89.2632
1135	80.5304	82.6314	57.5484	75.304
1136	68.4719	85.8091	61.3882	77.4957
1137	84.6904	56.4813	60.793	72.953
1138	77.9565	48.4808	59.451	56.6514
1139	74.4246	68.9213	56.1415	98.4017
1140	78.1973	54.3581	58.3559	78.8012
1141	83.4675	63.4635	63.1874	55.9931
1142	74.2501	49.6913	53.1064	75.9961
1143	64.5366	73.9986	59.6941	92.0701
1144	68.9027	73.4654	62.7213	85.5494
1145	76.7889	68.3348	51.7449	65.9022
1146	74.1407	55.0143	42.859	83.4352
1147	76.399	82.5135	76.0231	68.2213
1148	70.7681	61.3219	49.1401	96.5095
1149	77.4938	73.727	53.8628	70.4019
1150	71.5333	79.2921	40.8457	89.3089
1151	67.0125	64.6732	40.9729	77.4862
1152	69.6487	92.2301	59.8661	89.5046
1153	60.6757	50.2219	49.1781	70.241
1154	74.5434	87.6452	61.2386	74.277
1155	55.7201	68.2741	41.8284	99.6947
1156	62.0676	73.8412	52.5623	73.4569
1157	55.9165	71.3552	46.9327	86.5963
1158	49.3972	63.1089	41.9076	71.4031
1159	58.1232	73.7693	44.812	83.3198
1160	84.561	60.4014	69.1749	75.9643
1161	70.4868	86.5785	55.8655	91.2155
1162	64.6745	61.708	49.8624	70.0468
1163	75.9138	108.875	53.1761	80.9141
1164	82.6669	84.5899	60.7878	80.1856
1165	70.1966	84.774	65.1918	86.4243
1166	64.6241	74.8489	68.2639	66.4129
1167	93.7709	69.445	72.4352	74.4849
1168	67.733	76.0378	72.2658	61.1522
1169	70.1711	91.9444	56.0556	61.869
1170	69.6523	74.0316	63.0158	75.026
1171	66.0444	69.1655	58.1865	88.9499
1172	77.6486	75.3383	62.7861	72.1716
1173	75.4769	84.3813	56.5186	71.0833
1174	72.8536	90.6769	61.6774	79.0395
1175	75.2939	70.8172	57.8475	87.0548
1176	61.1901	65.8601	62.3974	80.7328
1177	47.9438	83.4078	50.6922	71.8286
1178	72.3697	78.8863	66.7987	98.1146
1179	70.5647	80.9453	50.9707	87.773
1180	87.3116	80.3803	51.6055	89.266
1181	84.8517	53.2291	61.0134	78.2792
1182	75.8322	78.0311	56.0181	88.8165
1183	72.9896	74.8313	69.8897	73.7836
1184	57.7371	56.3706	52.0358	46.3335
1185	73.6296	81.7542	60.2393	70.3158
1186	67.1919	83.7493	79.6562	89.4797
1187	87.7341	67.1979	89.6037	55.2077
1188	79.0755	79.2274	74.2487	87.5789
1189	87.9081	65.6031	75.3686	74.9551
1190	78.9075	72.7364	158.798	82.6219
1191	75.8495	55.6647	175.155	87.7414
1192	85.2296	67.6741	160.625	78.5317
1193	67.0284	69.1042	161.071	80.8516
1194	79.7835	75.0369	164.848	74.3104
1195	84.5641	84.9997	172.586	78.3296
1196	100.777	67.7218	156.671	72.8332
1197	87.1333	86.1085	164.841	79.6963
1198	89.0594	69.6949	158.213	76.1377
1199	59.0469	75.9526	148.153	91.816
1200	81.4896	68.9414	160.515	66.5662
1201	73.9036	72.9399	155.149	80.3711
1202	86.9472	71.2457	165.868	90.1702
1203	70.0051	53.4625	157.091	63.8546
1204	91.8997	66.8815	151.611	97.7277
1205	89.6575	67.8955	159.013	78.2951
1206	83.0186	72.042	161.165	76.6877
1207	94.6857	76.0257	158.61	81.8576
1208	86.0132	84.8506	154.908	62.7046
1209	53.5527	60.2836	154.777	83.3581
1210	74.0432	64.1419	151.228	76.3208
1211	57.5089	78.7557	167.549	89.3033
1212	68.3014	78.9038	151.445	93.5881
1213	71.8579	71.5226	155.934	75.23
1214	75.3605	63.0147	160.698	76.2755
1215	66.6762	61.1603	172.002	104.771
1216	68.2124	64.3777	159.853	81.2721
1217	63.2491	62.5825	150.937	73.8962
1218	65.802	94.1774	156.749	81.8532
1219	54.9879	64.3182	159.896	72.9349
1220	58.0625	66.7433	159.812	78.9414
1221	80.0413	68.9504	157.21	75.8673
1222	73.0198	75.2963	156.355	90.0713
1223	91.6753	64.5923	171.628	89.5651
1224	58.078	93.508	160.128	89.2226
1225	69.6348	80.457	147.428	83.9102
1226	95.5091	69.5586	149.453	77.7911
1227	80.0199	77.9216	150.387	76.8166
1228	70.8799	52.0615	147.272	65.5529
1229	70.0831	81.1957	158.916	74.8055
1230	80.7933	70.5044	165.334	63.6262
1231	79.4893	63.2315	156.298	81.0169
1232	89.3068	79.8107	164.722	69.8509
1233	75.6007	60.2782	164.949	96.4049
1234	87.3993	68.2428	154.197	91.2936
1235	71.8092	66.2553	160.776	69.889
1236	64.832	68.1886	159.348	65.5924
1237	69.2935	70.0188	157.625	73.5881
1238	66.5047	54.4078	165.602	74.5468
1239	66.416	47.6977	159.197	80.4735
1240	80.3825	62.0142	150.203	73.5229
1241	77.5486	83.61	157.39	94.9143
1242	73.8814	80.1791	157.952	78.1882
1243	74.1125	61.501	164.246	77.6058
1244	70.4484	49.2825	162.729	59.9542
1245	76.8455	53.5753	158.091	80.8288
1246	67.312	63.6726	154.608	72.7106
1247	70.6423	73.2649	148.04	79.6606
1248	74.8105	52.0951	148.163	65.6825
1249	77.1196	76.3191	154.942	67.4083
1250	64.215	59.9847	158.706	68.2136
1251	73.3185	74.0926	157.29	72.2847
1252	68.7764	63.2477	141.773	63.009
1253	78.6481	67.9801	172.567	63.3123
1254	74.6331	63.8726	162.143	66.1528
1255	77.3949	60.5389	149.541	73.0062
1256	74.5231	63.3085	155.361	71.9986
1257	72.0066	64.9479	163.249	79.621
1258	83.3535	70.1304	164.079	78.2228
1259	79.9877	62.1728	146.398	67.9233
1260	78.7389	80.7139	155.461	76.4835
1261	81.6735	64.4002	149.007	67.6754
1262	79.6158	65.8441	172.89	71.953
1263	82.0662	63.8849	159.266	74.4489
1264	65.0069	44.9906	153.954	65.5698
1265	62.3071	59.3572	153.821	76.2823
1266	75.5066	62.114	157.281	77.5599
1267	63.2906	51.7599	148.149	59.8784
1268	95.6984	113.235	161.824	84.8468
1269	79.6988	78.4098	161.262	58.1286
1270	63.7981	51.2935	165.811	87.552
1271	76.3805	74.0958	154.316	83.0142
1272	89.0171	70.3504	159.361	71.8934
1273	74.2048	84.3836	146.26	65.5307
1274	90.1115	68.2096	150.174	64.03
1275	63.4026	78.4663	164.142	38.8327
1276	47.0986	78.1672	155.174	63.2178
1277	76.5856	72.1625	154.279	63.1488
1278	89.0664	73.3007	130.793	77.3665
1279	80.0173	91.8331	148.995	81.7297
1280	81.8747	86.7436	138.171	84.3564
1281	81.3472	69.9799	154.659	48.0633
1282	82.6628	84.9975	170.165	68.1563
1283	81.849	70.7172	164.587	55.0146
1284	70.466	77.0739	131.104	54.7595
1285	73.3231	74.6242	159.79	81.8985
1286	75.7559	87.1976	159.561	65.5977
1287	83.5804	73.1837	154.947	58.2284
1288	74.2029	65.4927	157.348	82.5986
1289	83.1871	83.7394	155.819	77.0491
1290	80.0776	76.0945	150.733	79.6447
1291	76.4045	75.8427	175.847	59.1998
1292	66.6701	78.9287	150.695	56.951
1293	83.4489	65.5293	166.832	86.2131
1294	89.5842	60.0412	167.47	79.9841
1295	66.7343	73.0756	155.99	82.211
1296	67.9891	34.5767	149.603	92.9304
1297	73.8344	66.1779	160.594	55.6465
1298	61.9266	75.8491	149.589	66.1481
1299	75.8925	80.4022	161.375	65.892
1300	82.3038	74.683	154.474	47.9511
1301	73.4995	58.0146	145.999	70.2787
1302	86.1474	75.1872	156.975	78.8166
1303	93.6088	73.6737	165.805	87.0035
1304	71.616	65.4025	160.225	59.4003
1305	76.9674	69.3546	159.96	50.2401
1306	72.7272	75.5457	169.024	57.3158
1307	75.7062	76.5041	159.454	78.9574
1308	68.9962	77.5941	158.582	87.9334
1309	66.2337	65.502	158.714	82.5761
1310	70.0185	71.8108	151.005	76.5462
1311	72.2148	57.6024	144.343	61.0672
1312	57.2035	44.0028	151.58	50.4167
1313	64.4607	74.0927	169.578	65.3027
1314	86.1317	62.8076	148.834	70.2944
1315	79.2246	64.2326	160.377	64.0519
1316	79.9345	77.9884	166.365	80.5042
1317	80.0455	71.9112	159.488	59.3481
1318	74.0869	71.7706	153.886	77.8047
1319	70.8934	74.707	155.989	77.7372
1320	78.46	72.1876	161.143	80.0289
1321	81.6893	93.8975	161.336	54.633
1322	81.9839	76.121	148.969	84.0652
1323	66.4317	70.3005	136.502	81.5381
1324	75.0282	70.9539	155.483	82.7571
1325	64.134	66.6813	140.797	90.2901
1326	88.1622	58.3775	165.131	81.6102
1327	74.473	73.3088	157.883	79.0274
1328	81.4562	81.1832	154.928	64.056
1329	65.4387	69.5064	165.068	82.4713
1330	69.3368	84.5392	164.863	80.0984
1331	63.7894	87.3672	166.202	90.1478
1332	72.7612	84.0821	164.195	93.8176
1333	66.4774	87.265	160.227	86.6404
1334	73.082	71.5234	170.899	78.8818
1335	85.8396	80.8425	160.411	72.7061
1336	70.6948	85.3837	177.617	65.811
1337	76.5285	68.5984	166.59	69.1485
1338	78.5529	68.0532	-178.368	74.2753
1339	74.4847	41.0925	160.279	73.0165
1340	70.4318	84.5636	167.452	85.317
1341	76.1953	70.5359	162.347	73.6064
1342	90.1913	62.2065	155.645	76.2354
1343	72.3022	82.3006	159.746	77.0279
1344	68.6849	77.6322	169.47	67.6975
1345	80.1559	72.7961	168.14	71.5526
1346	68.0809	72.5217	159.067	71.7946
1347	69.0325	82.0116	159.589	100.627
1348	86.8948	73.0002	167.068	74.7616
1349	76.2058	66.4712	170.855	60.3367
1350	84.4482	83.1404	165.103	95.6799
1351	64.2012	83.9393	160.841	80.2326
1352	67.1586	62.143	172.548	65.8444
1353	85.2303	84.807	166.48	92.5814
1354	73.6589	90.6595	159.864	89.3508
1355	84.189	91.2326	153.951	78.8912
1356	84.974	60.016	167.956	70.7159
1357	86.3261	61.847	152.981	77.37
1358	68.7812	80.6489	177.87	83.3116
1359	58.7355	64.8448	142.35	95.0371
1360	77.1669	73.7179	164.797	69.6143
1361	71.8203	90.5355	150.667	88.1684
1362	65.1492	83.1536	171.645	81.055
1363	58.3674	64.9245	158.306	74.9638
1364	78.8153	62.496	153.237	76.8383
1365	72.7827	60.5398	130.597	72.519
1366	71.5579	63.0395	156.023	88.5154
1367	74.628	84.0747	-171.451	82.7458
1368	75.9582	61.3627	166.807	88.6329
1369	78.7526	45.7957	-170.193	83.5439
1370	76.4896	68.0906	-170.006	85.7057
1371	69.9915	45.4194	177.562	87.7273
1372	62.2629	72.8615	-178.693	89.8705
1373	63.6398	64.9806	-178.68	91.4802
1374	69.6291	103.623	-178.371	67.1766
1375	61.7985	77.1642	175.297	66.2525
1376	67.6773	55.2316	-162.908	67.6101
1377	78.2302	72.9748	172.805	83.0086
1378	72.758	62.5073	158.704	69.9653
1379	88.6487	52.7607	156.132	88.1419
1380	77.5907	55.1069	157.613	59.1922
1381	84.6836	44.9132	166.627	94.1472
1382	47.9973	71.999	155.224	75.2982
1383	76.9249	78.5729	164	115.563
1384	76.9655	73.7248	151.85	130.638
1385	84.6999	62.5954	167.695	87.401
1386	79.8852	67.8465	159.326	61.4422
1387	82.3372	56.8336	167.237	107.695
1388	65.8101	83.472	165.342	75.6814
1389	81.5998	58.3861	171.341	71.0436
1390	73.4554	63.2622	176.688	83.6664
1391	80.4435	66.8507	153.471	77.8606
1392	71.6991	80.6475	155.144	55.5535
1393	73.8961	80.0915	173.222	74.5279
1394	73.8256	73.5537	177.538	92.3754
1395	68.7671	75.9937	178.419	81.9111
1396	77.9018	68.7231	149.239	84.7113
1397	66.3677	63.7235	171.479	83.7556
1398	67.2376	70.4653	-175.345	76.0523
1399	75.9711	75.0329	173.93	74.0904
1400	70.8411	70.9128	179.065	89.2644
1401	61.6225	70.8454	175.871	65.4233
1402	62.5618	75.8483	179.922	57.6376
1403	64.9884	47.1884	169.346	63.3599
1404	77.4327	50.2433	166.913	58.4498
1405	81.6377	57.9158	166.728	64.3742
1406	62.1273	70.9606	178.377	62.4478
1407	78.2134	58.2014	170.414	82.8597
1408	85.3655	63.9791	-173.538	94.666
1409	80.6481	62.3556	172.191	70.584
1410	83.6075	63.5803	165.596	59.5392
1411	73.3127	79.1798	171.332	71.0881
1412	72.2201	64.4098	165.876	79.1795
1413	84.8869	71.7044	150.621	66.0174
1414	74.8718	77.4349	166.325	74.5804
1415	79.0244	79.8391	151.708	59.8176
1416	83.864	68.1251	167.643	86.9809
1417	84.8932	76.5509	169.618	61.7034
1418	69.2333	82.8521	155.938	76.0046
1419	70.4588	82.3286	-177.158	71.3612
1420	66.7996	95.2922	172.528	98.1331
1421	79.9225	67.8598	-165.144	68.8519
1422	75.9664	70.9395	179.154	54.0905
1423	71.6003	70.4301	179.182	79.5838
1424	78.1264	63.2443	-168.036	69.1658
1425	76.1789	73.8553	177.658	62.0195
1426	76.823	74.5215	166.43	87.782
1427	82.9492	77.4588	-172.194	75.8198
1428	69.089	62.1746	164.043	83.1794
1429	73.6378	82.1959	150.663	81.1113
1430	74.3618	88.094	161.162	81.8594
1431	89.78	74.4629	168.947	78.7741
1432	86.1637	80.1724	177.385	79.44
1433	83.7693	79.1434	175.226	75.611
1434	73.5591	62.385	170.395	80.2036
1435	91.1615	81.8367	177.239	85.924
1436	84.3611	90.0758	164.892	81.3183
1437	72.4739	78.6032	170.564	46.4845
1438	65.6584	65.2978	171.142	70.6103
1439	80.6378	61.8367	157.497	64.4823
1440	89.3032	69.0098	163.081	59.4233
1441	88.1213	56.5642	177.884	74.5487
1442	80.9506	70.5535	171.482	63.3162
1443	83.6001	63.9086	160.152	77.8633
1444	64.3764	67.1629	176.417	77.2964
1445	66.8757	66.4738	158.581	70.5302
1446	87.8909	77.8548	-176.515	59.4796
1447	85.1908	60.849	-171.419	66.9983
1448	72.1483	71.3495	173.264	77.1965
1449	86.096	68.3809	178	68.8849
1450	80.4678	33.5115	179.56	70.8818
1451	56.3578	70.1145	-179.191	61.8261
1452	77.1884	61.4997	-175.862	53.6548
1453	91.3756	73.8326	177.321	59.7142
1454	71.8923	70.2388	171.928	91.0425
1455	94.23	64.993	156.882	61.2134
1456	72.6427	71.2201	165.792	81.2671
1457	83.4754	79.8318	172.536	63.3155
1458	70.9308	78.5149	169.2	76.0568
1459	80.904	50.7347	164.751	71.8472
1460	67.1284	69.8407	163.85	81.0657
1461	80.4183	76.7933	169.22	82.508
1462	61.446	76.5649	178.56	74.9533
1463	79.3713	75.3558	175.064	74.4419
1464	70.2785	78.2279	169.955	73.7394
1465	80.2068	60.6711	173.533	54.9633
1466	88.5165	68.5342	-174.596	65.1829
1467	74.8034	55.3259	-174.687	52.885
1468	86.4114	80.5424	170.995	87.097
1469	67.5982	88.9324	164.336	80.77
1470	71.891	65.0935	-179.007	42.0538
1471	68.8275	62.1222	157.353	70.2673
1472	84.0628	70.4402	170.745	76.1371
1473	61.3484	73.2646	167.471	65.8228
1474	63.3161	51.5929	158.229	81.7005
1475	62.0498	62.3513	176.505	69.6569
1476	73.2029	72.0775	161.762	64.3204
1477	67.0855	50.2546	156.701	60.9568
1478	74.9369	60.5504	178.378	69.8777
1479	74.8931	84.8022	170.02	57.5776
1480	74.8022	74.5466	171.459	64.2344
1481	80.4464	74.7087	-175.954	81.555
1482	66.4814	65.6462	-178.333	84.8475
1483	68.319	66.7215	-177.208	85.3632
1484	92.0876	71.9102	-177.098	87.3426
1485	80.8928	62.9213	168.576	70.1777
1486	79.9388	77.2961	161.221	86.5215
1487	75.7135	59.9467	161.063	78.9245
1488	84.1699	70.8718	170.167	87.8017
1489	85.1002	76.727	160.823	68.0402
1490	73.9924	67.4318	167.646	81.1304
1491	78.3991	71.3905	-178.315	80.3811
1492	74.2679	78.6631	179.906	86.9333
1493	84.8743	77.5911	169.213	82.0748
1494	74.9525	79.3577	173.903	76.532
1495	83.3585	74.273	147.889	71.5276
1496	72.4513	75.0327	175.817	75.4835
1497	79.6056	66.8346	171.777	64.1243
1498	80.4325	56.7263	-179.242	81.4989
1499	61.559	77.4058	164.369	69.4963
1500	70.5262	75.766	166.766	57.3459
1501	80.1225	75.3831	179.952	64.931
1502	72.0979	67.4327	157.818	75.3933
1503	70.0395	79.0578	157.844	81.7396
1504	80.5973	62.9299	170.932	78.7461
1505	71.0076	64.4573	155.065	55.6196
1506	60.311	48.3972	167.409	62.1149
1507	77.3541	75.9567	179.469	60.9076
1508	67.5827	75.2526	163.399	96.2307
1509	66.3839	76.3291	155.37	63.0332
1510	80.5996	83.1196	172.496	73.4152
1511	82.4119	76.0938	144.775	58.5262
1512	59.0984	63.7099	163.343	45.2193
1513	77.2963	63.4729	159.424	48.9737
1514	62.5082	54.5764	151.817	73.2599
1515	58.5697	67.1479	163.843	59.3646
1516	73.7113	62.9929	165.255	65.7732
1517	81.6617	69.6425	174.559	81.1504
1518	60.9918	52.8272	170.421	66.0796
1519	41.5869	50.658	162.491	63.266
1520	53.2959	62.4198	175.401	64.3772
1521	57.4817	72.7408	166.274	71.5794
1522	83.9742	64.0582	168.604	83.1714
1523	72.6257	51.3984	167.881	84.9119
1524	68.0854	68.8103	155.411	80.3291
1525	82.4689	72.7654	161.188	66.5735
1526	65.9239	65.8701	161.101	81.7684
1527	56.4601	85.8959	164.609	72.4792
1528	82.113	73.6809	170.934	72.2429
1529	68.2816	71.4473	-175.554	67.5382
1530	69.3265	61.5596	167.119	69.1171
1531	55.3911	57.6967	154.298	64.3457
1532	74.4002	58.7307	157.591	65.9595
1533	58.8674	58.2446	165.785	70.8341
1534	46.784	67.2301	167.104	72.6454
1535	64.4707	55.1931	157.982	62.1975
1536	74.8865	49.5773	167.461	58.1937
1537	59.3479	73.633	152.353	70.2077
1538	69.9329	69.9383	-173.67	53.3203
1539	78.1715	67.1037	162.323	55.4223
1540	64.8864	67.2141	165.704	63.4337
1541	85.0891	84.8373	173.628	73.4865
1542	77.056	51.1809	167.818	57.6036
1543	75.3261	82.6353	170.933	54.8799
1544	81.2388	67.7082	159.476	50.8035
1545	71.514	74.4962	160.66	97.3812
1546	75.9748	71.7963	165.942	79.4659
1547	76.0788	80.2157	165.149	69.8452
1548	80.4496	89.6327	152.122	69.8281
1549	72.3525	72.1839	158.512	63.5
1550	75.4024	72.6981	162.375	52.0357
1551	85.3655	71.1887	168.618	78.6024
1552	60.6064	70.3818	160.252	59.7832
1553	70.5705	59.8436	148.157	75.9155
1554	67.1584	82.747	168.677	78.4912
1555	72.8756	82.4754	170.999	61.7882
1556	68.4938	69.9223	179.466	66.8603
1557	67.833	63.2426	167.168	68.168
1558	70.8265	82.2282	169.582	60.1561
1559	89.5574	53.0575	166.499	56.7701
1560	71.5125	59.5166	164.428	71.3435
1561	66.2189	48.0056	159.222	71.3657
1562	60.555	63.5986	159.827	69.9176
1563	77.8282	59.3054	159.895	85.1138
1564	85.7327	67.1978	167.81	72.9135
1565	77.775	71.6354	155.405	82.3308
1566	77.2309	66.487	165.967	61.096
1567	64.9079	77.5604	150.277	50.904
1568	77.0401	82.1515	153.945	67.4756
1569	77.5011	63.6895	162.982	74.0605
1570	82.8874	74.0949	164.578	73.2641
1571	86.4951	69.0685	170.489	85.1487
1572	82.0622	69.4796	172.962	89.9898
1573	73.2975	47.8338	174.54	69.6546
1574	77.3671	68.7764	167.081	66.7995
1575	71.4671	79.2829	173.127	59.9868
1576	75.2718	77.0842	150.866	82.8681
1577	64.6411	85.8356	159.821	72.7361
1578	69.2972	84.8061	176.902	55.9897
1579	57.9319	85.8108	156.914	58.6776
1580	65.8284	84.1644	170.783	95.9366
1581	77.128	83.7396	-178.954	72.2342
1582	71.9424	94.3648	169.556	57.0735
1583	60.9399	100.699	166.343	90.0884
1584	88.8276	69.4899	172.277	77.87
1585	84.586	75.6714	165.452	55.4141
1586	65.5838	79.5284	-178.629	25.9195
1587	81.614	72.5406	-178.346	57.2768
1588	78.0248	81.1627	172.934	67.0908
1589	62.3961	76.3437	162.269	80.8661
1590	75.1695	55.9628	163.243	76.3334
1591	56.2937	70.8261	168.656	77.4847
1592	75.0718	88.4299	170.587	61.4959
1593	59.24	70.6677	171.458	82.8339
1594	80.1251	94.3415	160.088	77.3877
1595	66.016	56.0757	163.424	70.9788
1596	75.3688	64.5923	166.566	78.5624
1597	72.1411	70.779	177.961	76.4494
1598	75.9847	81.9548	-179.213	78.8756
1599	75.5559	65.1746	176.701	62.2183
1600	62.3889	69.9736	-171.999	71.5593
1601	73.8443	83.5831	166.806	66.6843
1602	76.8972	75.8359	178.483	71.386
1603	73.0831	88.2394	-165.893	70.0085
1604	66.3466	64.7319	168.415	68.3023
1605	68.6947	72.8493	176.896	70.7921
1606	65.1447	76.0196	179.088	54.2079
1607	45.5094	62.5258	176.842	69.5711
1608	61.698	56.9914	171.421	61.2098
1609	78.3698	73.4229	172.507	74.5851
1610	69.989	61.5335	156.227	73.5223
1611	81.8149	57.4215	177.136	62.5692
1612	81.1917	62.5467	164.001	66.2573
1613	78.8648	84.2353	166.853	63.7967
1614	80.337	65.4488	168.679	74.5967
1615	77.0539	76.8773	167.848	68.6386
1616	93.6135	60.9623	171.141	66.9855
1617	73.9	56.5097	175.634	49.4566
1618	83.1918	63.697	167.808	61.0391
1619	73.1982	61.7265	164.464	52.3613
1620	62.6839	67.7614	177.644	63.177
1621	50.7291	73.0622	165.058	72.3414
1622	81.6729	70.8176	-176.08	59.7581
1623	83.6432	68.8141	166.333	77.0944
1624	76.736	63.3357	175.622	60.5235
1625	80.5537	64.7828	157.496	60.4555
1626	79.8711	77.5693	161.483	73.762
1627	86.3661	58.9663	152.555	74.7813
1628	72.3035	75.0195	170.795	67.2299
1629	82.0715	66.9775	162.273	82.0045
1630	84.6744	63.6606	161.207	61.5742
1631	72.6051	69.0373	169.643	52.1779
1632	96.1061	63.3127	165.009	72.8245
1633	73.7746	64.6681	161.694	55.0446
1634	79.2897	73.9052	178	64.0052
1635	89.8784	60.6781	168.143	58.7525
1636	78.7024	59.9822	167.784	65.9802
1637	84.5167	32.2669	176.734	65.5297
1638	68.8327	61.9143	170.096	49.3623
1639	105.103	59.641	-177.2	87.9296
1640	88.9614	52.5415	174.97	70.8693
1641	87.6371	60.3364	163.562	77.8094
1642	72.2408	62.4779	167.929	80.1871
1643	63.6053	61.1592	174.676	71.2025
1644	71.2872	66.608	-169.841	89.4198
1645	60.84	88.2474	176.855	73.5796
1646	67.1007	70.0727	180.08	71.4849
1647	77.2691	86.2305	170.077	64.9282
1648	79.101	78.5283	175.958	89.9691
1649	76.9896	77.6908	165.879	69.2257
1650	90.1488	80.5164	162.487	80.801
1651	161.794	81.5951	172.002	77.4331
1652	178.041	78.525	176.131	79.3591
1653	175.941	88.6134	175.938	117.377
1654	-175.238	74.8225	172.38	78.9033
1655	157.205	60.1955	172.981	75.9541
1656	153.045	79.4748	172.168	58.4656
1657	137.456	80.592	160.141	70.4814
1658	144.438	83.076	169.734	81.3806
1659	163.831	70.454	167.155	74.0752
1660	154.532	78.7491	162.191	63.6498
1661	140.427	66.173	162.894	71.0283
1662	156.758	73.0655	174.69	73.747
1663	140.254	69.906	176.403	67.4999
1664	-154.843	66.9765	175.25	84.6388
1665	153.421	79.2311	161.024	51.3791
1666	158.109	81.2164	167.694	65.1768
1667	83.8857	58.3964	177.525	77.541
1668	59.2555	40.0275	164.826	67.8901
1669	88.5346	56.5105	168.563	64.1957
1670	75.9574	75.682	168.693	50.0315
1671	57.8433	68.1502	173.512	73.5867
1672	88.2822	74.0739	168.355	83.7244
1673	61.1047	66.8643	163.034	67.6495
1674	72.3909	51.5648	171.96	76.396
1675	74.4486	84.7814	171.009	57.8081
1676	74.3761	63.6009	176.216	96.8714
1677	76.4602	70.9026	-178.812	82.4133
1678	75.4933	71.8036	168.648	61.7239
1679	79.0873	70.7379	-179.068	46.6264
1680	78.0782	53.2061	-178.898	68.41
1681	78.1274	70.9125	-168.067	79.4054
1682	75.4167	48.9332	-178.481	83.9105
1683	72.2311	52.5849	178.34	68.9446
1684	69.7232	75.1924	178.62	66.7843
1685	91.9843	73.257	163.396	61.3535
1686	84.503	80.3728	156.879	81.4983
1687	66.7047	55.7279	159.898	84.1828
1688	82.3669	65.3111	169.259	65.9194
1689	75.5841	53.4785	170.229	87.3938
1690	66.9343	61.1337	170.238	66.4783
1691	101.356	63.017	161.661	55.2828
1692	95.7359	58.1595	173.115	56.4182
1693	84.1206	66.8526	161.159	59.365
1694	82.9463	54.4592	165.199	62.016
1695	85.1289	47.1146	172.179	79.9445
1696	75.6568	67.6646	168.174	68.8262
1697	71.0932	72.52	164.592	64.0176
1698	74.3145	58.181	165.379	82.2575
1699	81.5644	61.8459	167.107	64.6077
1700	78.2287	60.7196	163.673	68.4602
1701	76.1067	60.2218	163.998	66.8389
1702	71.9275	60.0428	155.848	82.254
1703	75.649	64.2729	159.214	79.1752
1704	68.6808	59.5463	165.013	88.4923
1705	81.1563	65.5326	-178.787	89.3252
1706	88.3699	61.3667	164.422	90.7088
1707	95.1458	64.8319	-177.642	74.0295
1708	75.5649	58.4043	161.934	86.3626
1709	89.0668	63.5703	165.564	84.2605
1710	84.1859	69.3604	158.465	86.3895
1711	74.3755	60.8003	179.633	83.0602
1712	88.5858	55.6157	167.799	79.1774
1713	87.0508	75.2435	178.505	78.0062
1714	73.1364	43.3126	170.576	78.5348
1715	92.0973	58.6949	160.805	78.2728
1716	80.806	34.0083	159.263	87.7601
1717	67.5516	62.1191	154.637	92.2295
1718	75.1482	47.3595	155.996	75.9989
1719	89.3152	57.1683	166.153	57.5771
1720	64.7307	39.6908	165.845	77.6512
1721	78.3545	52.8661	160.886	90.3029
1722	85.9468	84.501	167.573	71.7672
1723	82.2384	60.071	173.189	70.1169
1724	89.8687	66.9616	170.674	68.4724
1725	70.2296	67.0247	153.6	76.8671
1726	80.7568	79.5886	170.252	100.123
1727	66.0403	59.0544	164.952	80.7421
1728	75.9577	51.2972	170.564	71.7335
1729	80.4497	49.0761	166.801	88.3355
1730	71.5956	54.283	161.847	76.612
1731	114.76	53.8096	159.1	65.4718
1732	80.6872	56.3198	-179.066	67.9403
1733	80.9303	50.9876	166.4	86.9159
1734	74.5553	52.7615	163.862	87.3332
1735	78.2714	56.4846	159.215	73.63
1736	69.8505	50.0095	178.945	67.3145
1737	81.0909	57.7712	162.655	76.1591
1738	81.8909	61.1117	162.896	75.4604
1739	82.9989	56.0016	158.878	72.6515
1740	88.4727	76.9015	165.725	82.3861
1741	77.8241	56.8724	163.776	74.2889
1742	84.4896	52.6846	172.653	71.0575
1743	76.8319	54.0817	-175.054	64.3197
1744	79.0381	45.9358	-175.908	66.6384
1745	91.6946	55.3418	160.488	71.5562
1746	70.0667	46.0925	159.664	76.7878
1747	72.1784	51.0342	-179.647	69.7337
1748	77.7793	57.1067	172.575	87.1757
1749	77.1575	40.1635	167.61	67.9312
1750	89.9067	62.723	-174.638	75.8376
1751	67.0201	62.0051	-173.399	69.7549
1752	70.3612	43.3415	174.302	64.7118
1753	55.7819	31.2444	169.091	90.8038
1754	83.0126	73.9586	171.594	65.4463
1755	53.8033	74.4923	-179.651	77.5972
1756	76.8537	74.6363	-173.184	86.5087
1757	81.1923	54.3384	174.808	76.7629
1758	82.5146	72.3315	157.802	78.2707
1759	96.6724	72.5665	-162.816	77.4748
1760	72.6276	65.9545	-166.515	67.2419
1761	76.3066	53.5504	-177.415	87.0003
1762	81.1628	63.688	160.095	73.2997
1763	74.4886	59.8573	-162.412	86.8873
1764	65.1646	68.3316	170.601	69.6514
1765	64.2475	56.8521	-176.677	72.1311
1766	88.5631	62.0522	-176.832	71.1985
1767	89.5478	78.2572	165.484	79.7378
1768	72.1473	56.3751	-174.016	72.2811
1769	86.482	75.8707	179.923	65.5788
1770	79.2283	55.5977	178.661	71.0867
1771	84.161	62.9417	170.476	70.8645
1772	76.136	72.9209	171.816	74.2304
1773	89.9074	54.8169	175.91	69.9143
1774	84.4301	68.7136	172.508	85.1319
1775	75.6541	77.5577	174.712	72.2536
1776	81.5231	66.8354	162.586	62.0273
1777	73.1325	50.1331	167.208	70.0229
1778	72.0285	46.0102	173.725	71.3337
1779	70.6258	60.043	176.235	69.2155
1780	53.4052	87.3938	159.497	78.6655
1781	80.3762	63.9527	178.208	71.2629
1782	79.3516	69.595	161.841	68.0914
1783	64.8234	82.506	175.584	82.7424
1784	71.2958	63.2389	169.162	64.3945
1785	67.1848	58.3558	178.783	67.9559
1786	75.6481	78.0118	156.885	77.4334
1787	90.0343	83.6483	162.889	52.1876
1788	74.9775	77.1092	169.761	72.0664
1789	61.7642	64.2607	160.864	56.4876
1790	51.2566	58.6909	177.369	77.0152
1791	52.3422	64.0525	168.349	67.7758
1792	78.3476	68.4363	173.714	67.3807
1793	54.642	66.7503	160.237	84.5033
1794	34.3391	60.6177	174.914	74.4446
1795	64.3593	78.5782	172.614	79.8416
1796	70.0104	56.5214	174.424	59.6099
1797	78.3751	55.7863	-179.03	55.4492
1798	77.6038	75.4759	177.649	74.0457
1799	51.2925	64.8626	-177.87	80.0492
1800	69.0442	70.9237	166.592	51.0877
1801	75.9199	73.6023	-178.215	52.6064
1802	73.5186	55.6512	171.002	47.0164
1803	68.366	54.3613	163.84	63.739
1804	84.5214	62.4235	156.977	68.713
1805	75.4512	51.8941	163.811	74.2144
1806	74.646	65.7557	169.857	60.7742
1807	83.1797	88.1237	161.912	97.6792
1808	85.8452	58.813	178.602	40.6328
1809	74.8365	63.0624	167.911	48.009
1810	90.1343	51.7958	167.424	66.2234
1811	73.1995	73.554	142.519	64.8467
1812	64.4758	57.5459	143.689	68.4608
1813	72.3426	55.6375	179.16	62.1976
1814	85.3878	40.1435	-177.275	39.172
1815	77.0679	65.0713	162.804	55.0557
1816	74.0395	54.851	173.288	61.0029
1817	83.6057	52.1929	177.073	63.2328
1818	83.7244	65.2085	175.714	77.826
1819	64.9798	50.0012	171.631	45.0614
1820	76.8162	56.851	174.477	52.2762
1821	92.9383	61.4745	-179.292	43.9601
1822	64.0986	47.3765	173.655	36.6189
1823	64.1302	60.3612	178.383	51.8286
1824	90.3947	64.3118	164.805	75.3131
1825	70.1398	56.1978	159.062	59.442
1826	80.4589	62.6001	170.182	59.411
1827	92.8911	63.0955	164.728	46.1242
1828	69.3722	30.8039	166.337	70.323
1829	88.19	62.9614	159.432	39.2184
1830	83.4996	59.7359	175.535	57.4829
1831	81.3532	46.8453	161.307	56.3879
1832	76.922	72.2186	166.406	67.0677
1833	87.2113	60.0166	-172.312	64.2453
1834	73.9572	47.5264	163.477	61.7376
1835	82.9522	46.5555	171.508	51.4068
1836	104.394	38.8163	-180.088	48.6923
1837	80.8239	59.0992	160.481	51.1942
1838	78.3717	44.5245	-172.602	49.6676
1839	72.2766	63.8436	168.482	72.4241
1840	85.2187	50.8715	170.492	70.6351
1841	73.7244	41.2872	171.541	60.6455
1842	80.128	62.6614	171.537	55.3162
1843	75.2281	51.7772	171.593	78.316
1844	79.7116	43.3203	162.142	75.4843
1845	70.2787	45.6792	179.659	58.156
1846	74.6748	61.1606	155.534	76.9114
1847	91.6002	52.3814	147.828	73.5223
1848	91.6349	63.5706	152.276	68.8312
1849	78.2649	44.5236	148.798	66.9576
1850	93.2993	56.4602	165.773	70.8525
1851	90.2534	62.0912	157.497	80.4413
1852	87.4996	63.1553	176.155	63.8886
1853	77.3506	75.4102	-169.853	87.805
1854	96.1442	81.5431	174.973	64.7282
1855	63.922	74.679	174.228	51.8621
1856	61.079	55.8808	158.367	97.0709
1857	90.9369	53.1197	168.041	83.4227
1858	90.8595	46.1334	176.426	69.1906
1859	68.0818	81.7557	160.985	74.6556
1860	90.2409	71.8782	148.98	51.4201
1861	85.1346	51.0282	155.956	82.3536
1862	70.9899	57.5365	173.815	78.348
1863	91.7551	61.479	167.628	77.9557
1864	86.5595	64.7412	165.035	78.3007
1865	84.2302	53.5105	175.897	80.452
1866	74.8015	70.6581	165.495	71.6781
1867	80.9111	67.0192	180.055	76.6006
1868	75.0707	63.8223	175.664	49.639
1869	83.1127	57.5475	159.303	69.344
1870	76.5299	60.6886	-179.895	74.011
1871	75.3309	59.8262	171.999	73.013
1872	60.8009	69.6731	166.791	80.18
1873	75.258	61.2839	170.985	63.2627
1874	82.1207	48.8373	162.922	80.284
1875	83.5965	60.4002	163.815	76.2285
1876	76.3809	55.0386	177.282	71.1851
1877	88.2017	63.9126	173.798	54.7333
1878	90.2527	68.5956	179.35	75.0941
1879	74.9168	60.425	-179.124	70.2361
1880	85.0427	48.5672	-176.111	65.0234
1881	82.2602	53.826	173.613	69.9653
1882	73.8346	53.7971	175.709	82.8306
1883	64.4743	49.8556	170.525	73.4179
1884	82.1055	54.408	156.576	81.0519
1885	69.0022	82.182	163.873	68.8837
1886	65.5957	49.7244	160.031	77.485
1887	54.4747	67.2475	-176.19	76.1326
1888	76.001	57.7391	169.72	73.4389
1889	68.6707	50.3771	178.8	82.0487
1890	80.0712	50.3262	162.822	77.8056
1891	69.4919	63.6383	168.657	90.263
1892	85.3433	76.8615	159.673	82.408
1893	69.2911	51.2552	169.032	94.3308
1894	74.7725	46.9193	159.33	72.0578
1895	95.8748	70.3022	149.797	80.72
1896	58.837	51.3888	149.75	71.6893
1897	58.4155	51.6757	163.077	71.1057
1898	86.2312	67.3377	155.573	77.3595
1899	63.7992	51.0953	144.76	72.464
1900	73.0891	60.536	171.891	60.7554
1901	72.9787	54.1297	166.898	90.4484
1902	75.8816	55.6121	178.781	82.5962
1903	78.6183	45.9693	169.189	86.0437
1904	81.6141	57.9344	171.055	80.4125
1905	63.0041	35.7742	175.444	65.4624
1906	77.5362	53.3902	166.472	73.8881
1907	85.8003	64.8665	164.284	71.5106
1908	85.4793	60.6082	173.53	86.4439
1909	87.19	52.6152	156.609	79.1455
1910	77.9677	62.9751	163.636	60.8823
1911	94.1257	63.164	160.056	70.2318
1912	88.2347	62.0443	169.062	68.9786
1913	88.7466	59.4926	172.437	67.5686
1914	72.3042	51.2553	162.334	41.7002
1915	82.0104	29.5188	165.944	87.4792
1916	58.4369	41.8417	162.091	62.9627
1917	89.3931	46.8532	167.805	62.0152
1918	92.4954	59.5429	-177.19	64.2906
1919	70.0331	66.6248	167.134	77.5495
1920	80.1431	55.0174	158.685	80.6257
1921	89.63	66.1212	172.395	55.0803
1922	81.5294	76.5786	-179.083	74.1211
1923	74.2551	57.2177	-177.427	67.9193
1924	84.8685	47.6349	173.969	74.717
1925	94.9203	51.5908	170.042	67.4303
1926	89.5821	52.7684	176.944	63.4473
1927	85.7092	33.521	-175.415	50.7339
1928	82.2932	68.6291	173.695	79.2109
1929	76.1341	54.6579	-173.305	86.0572
1930	74.7364	50.3487	174.21	69.9383
1931	75.5376	62.4488	-178.308	50.2204
1932	96.0774	70.6429	172.478	71.2505
1933	89.9449	65.6798	176.508	76.866
1934	77.334	63.5731	176.221	70.9922
1935	89.5965	47.4948	177.011	62.4087
1936	69.5251	58.0823	170.506	74.6355
1937	94.7457	59.9147	167.827	53.3303
1938	77.9725	53.4626	173.893	84.3211
1939	66.741	41.9058	171.006	60.4221
1940	88.0634	45.7444	173.543	78.6959
1941	85.886	53.5476	164.72	54.3223
1942	68.5175	56.6996	174.286	79.7975
1943	63.2006	58.7525	-174.782	56.1767
1944	75.3178	63.6307	157.65	80.027
1945	96.9326	63.2717	165.278	69.9143
1946	67.2058	62.4683	166.113	72.8877
1947	86.3045	59.9641	164.305	66.0665
1948	102.128	49.3954	170.17	80.5499
1949	60.5617	68.8403	176.547	94.2159
1950	81.5203	71.1096	-175.432	53.2648
1951	69.8299	59.625	-178.116	83.9725
1952	84.2791	57.5058	171.873	82.2583
1953	100.284	72.3536	169.162	73.9703
1954	93.2323	67.8055	168.649	76.571
1955	79.299	65.9515	-173.096	79.6288
1956	76.9459	73.3167	-178.905	65.1895
1957	89.2022	57.3144	171.98	75.1712
1958	82.4362	68.5672	171.612	74.9437
1959	81.3045	60.7688	171.146	63.6478
1960	76.5682	65.2997	163.487	85.9408
1961	88.4779	56.7499	174.719	73.331
1962	85.2978	72.4736	167.11	76.5305
1963	73.8137	48.5506	-175.217	91.1096
1964	88.8396	63.1736	177.175	77.3669
1965	87.4877	56.5584	172.412	95.7799
1966	49.6339	57.9021	160.601	78.1734
1967	86.2084	67.2696	155.864	82.2288
1968	83.6195	50.3595	171.557	73.2377
1969	77.2559	63.3732	169.382	86.6453
1970	68.8784	54.7017	164.362	69.9983
1971	87.3615	55.0124	163.962	64.6342
1972	98.1672	55.3272	171.848	76.8987
1973	80.9664	64.4526	170.837	69.4498
1974	64.8386	66.2246	179.658	72.1911
1975	61.8605	53.6297	171.433	76.0899
1976	92.3238	70.8767	167.073	86.4862
1977	84.4241	74.7286	-179.379	71.2976
1978	81.6455	68.071	170.264	60.0156
1979	81.4072	52.5564	164.368	58.2532
1980	79.7459	54.2475	155.609	75.8779
1981	73.5854	53.9002	156.185	89.4879
1982	99.1031	65.6829	151.021	78.8119
1983	75.3941	60.7499	174.042	72.4646
1984	75.3089	78.5691	-177.866	72.9291
1985	104.267	65.2792	158.136	77.247
1986	77.1296	50.737	164.856	81.6862
1987	77.817	64.1891	174.509	81.0288
1988	92.5319	59.6521	-178.563	66.8871
1989	96.5863	73.6765	164.7	87.3198
1990	80.8763	57.6011	164.564	68.8018
1991	60.9051	62.8954	154.686	85.832
1992	92.6143	54.0533	174.321	75.7869
1993	74.8969	73.4889	168.895	67.3628
1994	83.2295	67.2675	-174.247	82.3393
1995	74.6391	65.9647	152.148	94.2871
1996	86.1011	67.2017	175.464	59.0886
1997	73.5249	63.8371	158.822	66.2731
1998	86.0644	74.7909	-177.257	73.3393
[truncated: 14,762 more rows]
